# Supplementary material for: The mechanoreceptor DEG‐1 regulates cold tolerance in Caenorhabditis elegans
Source: EMBO Rep. 2020 Feb 3;21(3):e48671. doi: 10.15252/embr.201948671 (PMC7054665; doi:10.15252/embr.201948671)
Supplement: Supplementary file 2 — Source Data for Appendix [file EMBR-21-e48671-s006.zip]

Archive with 6 entries (5 files):
- Source_Data_for_Appendix_Figures/
- Source_Data_for_Appendix_Figures/Source_Data_for_Appendix_FigureS1.xlsx
- Source_Data_for_Appendix_Figures/Source_Data_for_Appendix_FigureS3.xlsx
- Source_Data_for_Appendix_Figures/Source_Data_for_Appendix_FigureS4.xlsx
- Source_Data_for_Appendix_Figures/Source_Data_for_Appendix_FigureS5.xlsx
- Source_Data_for_Appendix_Figures/Source_Data_for_Appendix_FigureS6.xlsx
