# Supplementary material for: The mechanoreceptor DEG‐1 regulates cold tolerance in Caenorhabditis elegans
Source: EMBO Rep. 2020 Feb 3;21(3):e48671. doi: 10.15252/embr.201948671 (PMC7054665; doi:10.15252/embr.201948671)
Supplement: Supplementary file 2 — Source Data for Appendix [file EMBR-21-e48671-s006.zip › Source_Data_for_Appendix_Figures/Source_Data_for_Appendix_FigureS1.xlsx]

## Sheet: Fig. S1A
	Raw data for Figure S1A (15°C->2°C(48hr))
	Strain	Survival rate (%)	SEM	Total animals	Number of assay (Number of plates)
	Wild-type	97.0529	1.58347	2502	24
	hsp-16.48(ok577)	97.5862	0.956179	2169	9
	F08A8.3(tm5192)	98.8746	0.496475	1771	9
	F36H1.5(tm2994)	99.4202	0.379527	2303	9
	T23D8.7(tm1163)	96.7433	0.498657	1246	9
	K08F8.1(tm3455)	97.5944	0.95354	1915	9
	K08F8.1(ok2987)	99.7182	0.155154	1228	9
	ZK6.11(ok3738)	98.988	0.389078	3483	9
	sms-3(tm4022)	98.5513	1.04312	2017	9
	sms-3(ok3540)	98.103	1.31896	1378	9
	B0222.9(tm3627)	99.4329	0.225456	2139	9
	C52B11.5(tm3007)	99.2728	0.182363	1795	9
	nhr-125(gk578)	98.2512	0.711357	2187	9
	F54F3.3(tm1987)	98.2068	0.447527	1403	9
	C52D10.12(tm6528)	90.7181	2.86046	1348	9
	RB2575 flp-17(ok3587)	13.0609	3.25253	820	10
	[ANOVA table]
	Source of variation	Degrees of freedom	Sum of squared deviation	Unbiased estimate of population variance	Variance ratio	p value	Evaluation
	Totality	162	72753.4
	A	15	69420.7	4628.05	204.132	2.80315e-90	[**]
	Error	147	3332.75	22.6718
	[Dunnett’s tests]									Confidence level 95%		Confidence level 99%
	Category 1	Category 2	Average of category 1	Average of category 2	Difference	Statistic	5 percentile	1 percentile	Evaluation	Lower limit	Upper limit	Lower limit	Upper limit
	Wild-type	hsp-16.48(ok577)	97.0529	97.5862	-0.533268	0.286532	2.94295	3.46129	[ ]	-6.01044	4.9439	-6.97513	5.90859
	Wild-type	F08A8.3(tm5192)	97.0529	98.8746	-1.82176	0.978855	2.94295	3.46129	[ ]	-7.29893	3.65541	-8.26362	4.6201
	Wild-type	F36H1.5(tm2994)	97.0529	99.4202	-2.36735	1.40625	2.94295	3.46129	[ ]	-7.32163	2.58694	-8.19423	3.45954
	Wild-type	T23D8.7(tm1163)	97.0529	96.7433	0.309569	0.166335	2.94295	3.46129	[ ]	-5.1676	5.78674	-6.13229	6.75143
	Wild-type	K08F8.1(tm3455)	97.0529	97.5944	-0.541538	0.290975	2.94295	3.46129	[ ]	-6.01871	4.93563	-6.9834	5.90032
	Wild-type	K08F8.1(ok2987)	97.0529	99.7182	-2.66536	1.43213	2.94295	3.46129	[ ]	-8.14253	2.81181	-9.10722	3.7765
	Wild-type	ZK6.11(ok3738)	97.0529	98.988	-1.93512	1.03977	2.94295	3.46129	[ ]	-7.41229	3.54205	-8.37698	4.50674
	Wild-type	sms-3(tm4022)	97.0529	98.5513	-1.49845	0.805138	2.94295	3.46129	[ ]	-6.97562	3.97872	-7.94032	4.94341
	Wild-type	sms-3(ok3540)	97.0529	98.103	-1.05009	0.564228	2.94295	3.46129	[ ]	-6.52726	4.42708	-7.49195	5.39177
	Wild-type	B0222.9(tm3627)	97.0529	99.4329	-2.38002	1.27881	2.94295	3.46129	[ ]	-7.85719	3.09715	-8.82188	4.06184
	Wild-type	C52B11.5(tm3007)	97.0529	99.2728	-2.2199	1.19278	2.94295	3.46129	[ ]	-7.69707	3.25727	-8.66176	4.22196
	Wild-type	nhr-125(gk578)	97.0529	98.2512	-1.1983	0.643864	2.94295	3.46129	[ ]	-6.67547	4.27887	-7.64017	5.24356
	Wild-type	F54F3.3(tm1987)	97.0529	98.2068	-1.15387	0.619991	2.94295	3.46129	[ ]	-6.63104	4.3233	-7.59574	5.28799
	Wild-type	C52D10.12(tm6528)	97.0529	90.7181	6.33476	3.40375	2.94295	3.46129	[* ]	0.857589	11.8119	-0.107102	12.7766
	Wild-type	RB2575 flp-17(ok3587)	97.0529	12.231	84.8219	47.3294	2.94295	3.46129	[**]	79.5477	90.0961	78.6187	91.0251

## Sheet: Fig. S1B
	Raw data for Figure S1B
	Condition：	Two side
	Formula：	Unpaired t-test（Welch）
	α=0.05
	15°C->2°C(48hr)
		Wild-type	flp-17(n4894)
	Average	99.4087	98.7959
	Dispersion	0.961677	2.25415
	The number of plates	9	9
	Total animals	731	842
	Degree of freedom	14
	t	1.02522
	P(T<=t) one side	0.161323
	t border value (one side)	1.76131
	P(T<=t) both sides	0.322647
	t border value (both sides)	2.14479
	Evaluation

## Sheet: Fig. S1C
	Raw data for Figure S1C (15°C->2°C(48hr))
	Strain	Survival rate (%)	SEM	Total animals	Number of assay (Number of plates)
	Wild-type	99.13	0.82	1164	11
	flp-17(ok3587) xdh-1(chr1)	2.61	1.1	2679	23
	flp-17(ok3587) xdh-1(chr1) ;Ex[pAK62, pKDK66]	23.94	4.25	272	9
	flp-17(ok3587) xdh-1(chr1) ;Ex[flp-17 genomic gene]	5.3	1.01	518	18
	[ANOVA table]
	Source of variation	Degrees of freedom	Sum of squared deviation	Unbiased estimate of population variance	Variance ratio	p value	Evaluation
	Totality	60	81091
	A	3	78799.4	26266.5	653.332	4.34373e-44	[**]
	Error	57	2291.62	40.2039
	[Dunnett’s tests]									Confidence level 95%		Confidence level 99%
	Category 1	Category 2	Average of category 1	Average of category 2	Difference	Statistic	5 percentile	1 percentile	Evaluation	Lower limit	Upper limit	Lower limit	Upper limit
	Wild-type	flp-17(ok3587) xdh-1(chr1)	99.1293	2.71895	96.4103	41.4773	2.39639	3.02505	[**]	90.8401	101.981	89.3788	103.442
	Wild-type	flp-17(ok3587) xdh-1(chr1) ;Ex[pAK62, pKDK66]	99.1293	23.9427	75.1866	26.3821	2.39639	3.02505	[**]	68.3571	82.0161	66.5655	83.8077
	Wild-type	flp-17(ok3587) xdh-1(chr1) ;Ex[flp-17 genomic gene]	99.1293	5.29972	93.8295	38.6669	2.39639	3.02505	[**]	88.0144	99.6446	86.4889	101.17

## Sheet: Fig. S1G
	Raw data for Figure S1G (15°C->2°C(48hr))
	Strain	Survival rate (%)	SEM	Total animals	Number of assay (Number of plates)
	Wild-type	98.22	0.4	2695	22
	flp-17(ok3587) xdh-1(chr1)	8.96	1.37	3512	32
	xdh-1(chr1)	9.23	1.93	1026	12
	xdh-1(ok3234)	5.49	1.07	1343	12
	[ANOVA table]
	Source of variation	Degrees of freedom	Sum of squared deviation	Unbiased estimate of population variance	Variance ratio	p value	Evaluation
	Totality	77	130465
	A	3	127890	42630.1	1225.38	5.73514e-63	[**]
	Error	74	2574.41	34.7894
	[Dunnett’s tests]									Confidence level 95%		Confidence level 99%
	Category 1	Category 2	Average of category 1	Average of category 2	Difference	Statistic	5 percentile	1 percentile	Evaluation	Lower limit	Upper limit	Lower limit	Upper limit
	Wild type	flp-17(ok3587) xdh-1(chr1)	98.2152	8.96036	89.2548	54.6384	2.41168	3.0162	[**]	85.3152	93.1944	84.3277	94.1819
	Wild type	xdh-1(chr1)	98.2152	9.23173	88.9834	42.0386	2.41168	3.0162	[**]	83.8786	94.0882	82.599	95.3678
	Wild type	xdh-1(ok3234)	98.2152	5.48617	92.729	43.8081	2.41168	3.0162	[**]	87.6242	97.8338	86.3446	99.1134
