# Supplementary material for: The mechanoreceptor DEG‐1 regulates cold tolerance in Caenorhabditis elegans
Source: EMBO Rep. 2020 Feb 3;21(3):e48671. doi: 10.15252/embr.201948671 (PMC7054665; doi:10.15252/embr.201948671)
Supplement: Supplementary file 2 — Source Data for Appendix [file EMBR-21-e48671-s006.zip › Source_Data_for_Appendix_Figures/Source_Data_for_Appendix_FigureS3.xlsx]

## Sheet: Fig. S3A
	Raw data for Figure S3A (10min)														Raw data for Figure S3A (20min)														Raw data for Figure S3A (30min)														Raw data for Figure S3A (40min)
	Strain	Fluorescence value (RFU)	SEM	Number of assay											Strain	Fluorescence value (RFU)	SEM	Number of assay											Strain	Fluorescence value (RFU)	SEM	Number of assay											Strain	Fluorescence value (RFU)	SEM	Number of assay
	Wild-type	195.514	13.8745	10											Wild-type	256.609	16.9364	10											Wild-type	336.893	19.7649	10											Wild-type	437.065	23.6354	10
	xdh-1(ok3234)	196.117	11.691	10											xdh-1(ok3234)	267.245	13.7903	10											xdh-1(ok3234)	357.087	16.9579	10											xdh-1(ok3234)	463.395	20.3768	10
	daf-2(e1370)	167.888	18.7853	10											daf-2(e1370)	207.311	20.1655	10											daf-2(e1370)	262.825	22.5005	10											daf-2(e1370)	335.739	27.1393	10
	[ANOVA table]														[ANOVA table]														[ANOVA table]														[ANOVA table]
	Source of variation	Degrees of freedom	Sum of squared deviation	Unbiased estimate of population variance	Variance ratio	p value	Evaluation								Source of variation	Degrees of freedom	Sum of squared deviation	Unbiased estimate of population variance	Variance ratio	p value	Evaluation								Source of variation	Degrees of freedom	Sum of squared deviation	Unbiased estimate of population variance	Variance ratio	p value	Evaluation								Source of variation	Degrees of freedom	Sum of squared deviation	Unbiased estimate of population variance	Variance ratio	p value	Evaluation
	Totality	29	66587.7												Totality	29	99981.2												Totality	29	155868												Totality	29	244788
	A	2	5201.36	2600.68	1.14387	0.333541	[ ]								A	2	20451.5	10225.8	3.47161	0.0455246	[* ]								A	2	49263.9	24631.9	6.23859	0.00592568	[**]								A	2	90853.6	45426.8	7.96781	0.00190709	[**]
	Error	27	61386.3	2273.57											Error	27	79529.6	2945.54											Error	27	106605	3948.32											Error	27	153935	5701.29
	[Dunnett’s tests]									Confidence level 95%		Confidence level 99%			[Dunnett’s tests]									Confidence level 95%		Confidence level 99%			[Dunnett’s tests]									Confidence level 95%		Confidence level 99%			[Dunnett’s tests]
	Category 1	Category 2	Average of category 1	Average of category 2	Difference	Statistic	5 percentile	1 percentile	Evaluation	Lower limit	Upper limit	Lower limit	Upper limit		Category 1	Category 2	Average of category 1	Average of category 2	Difference	Statistic	5 percentile	1 percentile	Evaluation	Lower limit	Upper limit	Lower limit	Upper limit		Category 1	Category 2	Average of category 1	Average of category 2	Difference	Statistic	5 percentile	1 percentile	Evaluation	Lower limit	Upper limit	Lower limit	Upper limit		Category 1	Category 2	Average of category 1	Average of category 2	Difference	Statistic	5 percentile
	Wild-type	xdh-1(ok3234)	195.514	196.117	-0.60267	0.0282625	2.3335	3.0343	[ ]	-50.3623	49.1569	-65.3061	64.1008		Wild-type	xdh-1(ok3234)	256.609	267.245	-10.6361	0.438214	2.3335	3.0343	[ ]	-67.2738	46.0015	-84.2833	63.011		Wild-type	xdh-1(ok3234)	336.893	357.087	-20.1941	0.718628	2.3335	3.0343	[ ]	-85.7677	45.3794	-105.461	65.0726		Wild-type	xdh-1(ok3234)	437.065	463.395	-26.3295	0.779725	2.3335
	Wild-type	daf-2(e1370)	195.514	167.888	27.6259	1.29553	2.3335	3.0343	[ ]	-22.1337	77.3855	-37.0776	92.3294		Wild-type	daf-2(e1370)	256.609	207.311	49.2977	2.03109	2.3335	3.0343	[ ]	-7.33996	105.935	-24.3495	122.945		Wild-type	daf-2(e1370)	336.893	262.825	74.0678	2.63578	2.3335	3.0343	[* ]	8.49425	139.641	-11.1989	159.335		Wild-type	daf-2(e1370)	437.065	335.739	101.326	3.00067	2.3335
[truncated: 32 more columns]

## Sheet: Fig. S3B
	Raw data for Figure S3B (15°C->2°C(48hr))
	Strain	Survival rate (%)	SEM	Total animals	Number of assay (Number of plates)
	Wild-type	97.5113	0.394363	3288	38
	xdh-1(ok3234)	5.15668	0.621665	3513	39
	sod-1(tm776)	99.5814	0.21793	1616	11
	gst-4(tm3294)	99.589	0.197053	823	11
	bli-3(e767)	97.8482	0.694333	656	11
	mev-1(kn1)	97.8347	0.547762	1400	12
	[ANOVA table]
	Source of variation	Degrees of freedom	Sum of squared deviation	Unbiased estimate of population variance	Variance ratio	p value	Evaluation
	Totality	121	230418
	A	5	229524	45904.8	5959.39	4.69472e-138	[**]
	Error	116	893.54	7.70293
	[Dunnett’s tests]									Confidence level 95%		Confidence level 99%
	Category 1	Category 2	Average of category 1	Average of category 2	Difference	Statistic	5 percentile	1 percentile	Evaluation	Lower limit	Upper limit	Lower limit	Upper limit
	Wild-type	xdh-1(ok3234)	97.5113	5.15668	92.3546	145.985	2.59265	3.15249	[**]	90.7144	93.9948	90.3603	94.349
	Wild-type	sod-1(tm776)	97.5113	99.5814	-2.07008	2.17846	2.59265	3.15249	[ ]	-4.53375	0.393583	-5.06573	0.925565
	Wild-type	gst-4(tm3294)	97.5113	99.589	-2.07767	2.18645	2.59265	3.15249	[ ]	-4.54134	0.385996	-5.07332	0.917978
	Wild-type	bli-3(e767)	97.5113	97.8482	-0.336851	0.354487	2.59265	3.15249	[ ]	-2.80052	2.12682	-3.3325	2.6588
	Wild-type	mev-1(fc1)	97.5113	97.8347	-0.323412	0.351905	2.59265	3.15249	[ ]	-2.70614	2.05932	-3.22065	2.57382

## Sheet: Fig. S3C
	Raw data for Figure S3C
		Fatty acid cmoposition (%)
		Cultivation at 15°C
		Wild-type		xdh-1(ok3234)
		Average	SEM	Average	SEM
	14:0	0.9	0.057735	0.8	0.057735
	16:0	3.6	0.057735	4	0.057735
	16:1n-7	2.41667	0.0440959	2.7	0.0440959
	17:iso	3.8	0.057735	3.1	0.057735
	17:0	2.31667	0.0440959	2.2	0.0440959
	17:1n-9	20.0333	0.31798	18.2111	0.231207
	18DMA	1.3	0.0288675	1.7	0.0288675
	18:0	6.81667	0.0333333	7.3	0.0333333
	18:1n-9	3.46667	0.0600925	3.4	0.0600925
	18:1n-7	10.4	0.057735	11.6	0.057735
	18:2n-6	7.21667	0.0600925	6.5	0.0600925
	18:3n-6	1.08333	0.0440959	1	0.0440959
	18:3n-3	9.4	0.057735	9.1	0.057735
	20:0	1.28333	0.0440959	1.1	0.0440959
	20:1n-9	0.11	0.0378594	0.1	0.0378594
	20:3n-6	2.6	0.057735	2.8	0.057735
	20:4n-6	1	0.057735	1.2	0.057735
	20:4n-3	4.7	0.057735	5.6	0.057735
	20:5n-3	17.6667	0.0333333	17.6	0.0333333
	SFA	20.0167	0.192209	20.2	0.192209
	MUFA	36.4267	0.365893	36.0111	0.28094
	PUFA	43.6667	0.15899	43.8	0.15899
	Data was triplicatd
