# Supplementary material for: The mechanoreceptor DEG‐1 regulates cold tolerance in Caenorhabditis elegans
Source: EMBO Rep. 2020 Feb 3;21(3):e48671. doi: 10.15252/embr.201948671 (PMC7054665; doi:10.15252/embr.201948671)
Supplement: Supplementary file 2 — Source Data for Appendix [file EMBR-21-e48671-s006.zip › Source_Data_for_Appendix_Figures/Source_Data_for_Appendix_FigureS4.xlsx]

## Sheet: Fig. S4D
	Raw data for Figure S4D (15°C->2°C (48hr))
	Strain	Survival rate (%)	SEM	Total animals	Number of assay (Number of plate)
	Wild-type	97.6421	0.511129	1934	24
	xdh-1(ok3234)	2.4526	0.5397	2935	24
	xdh-1; Ex[pNTN041]	96.3075	0.904283	865	27
	xdh-1; Ex[xdh-1 PCR1]	97.7664	0.723986	611	18
	xdh-1; Ex[xdh-1 PCR2]	99.6951	0.209378	638	18
	xdh-1; Ex[xdh-1 PCR3]	99.5043	0.269081	629	18
	[ANOVA table]
	Source of variation	Degrees of freedom	Sum of squared deviation	Unbiased estimate of population variance	Variance ratio	p value	Evaluation
	Totality	128	179557
	A	5	178482	35696.3	4084.31	7.3663e-135	[**]
	Error	123	1075	8.73986
	Tukey test									Confidence level 95%		Confidence level 99%
	Category 1	Category 2	Average of category 1	Average of category 2	Difference	Statistic	5 percentile	1 percentile	Evaluation	Lower limit	Upper limit	Lower limit	Upper limit
	Wild-type	xdh-1(ok3234)	97.6421	2.4526	95.1895	157.74	4.096	4.872	[**]	92.7177	97.6612	92.2494	98.1295
	Wild-type	xdh-1; Ex[pNTN041]	97.6421	96.3075	1.33461	2.27572	4.096	4.872	[ ]	-1.06751	3.73673	-1.5226	4.19182
	Wild-type	xdh-1; Ex[xdh-1 PCR1]	97.6421	97.7664	-0.124296	0.190695	4.096	4.872	[ ]	-2.7941	2.54551	-3.29991	3.05132
	Wild-type	xdh-1; Ex[xdh-1 PCR2]	97.6421	99.6951	-2.05299	3.14968	4.096	4.872	[ ]	-4.7228	0.616817	-5.2286	1.12262
	Wild-type	xdh-1; Ex[xdh-1 PCR3]	97.6421	99.5043	-1.86218	2.85694	4.096	4.872	[ ]	-4.53199	0.807628	-5.03779	1.31343
	xdh-1(ok3234)	xdh-1; Ex[pNTN041]	2.4526	96.3075	-93.8549	160.038	4.096	4.872	[**]	-96.257	-91.4528	-96.7121	-90.9977
	xdh-1(ok3234)	xdh-1; Ex[xdh-1 PCR1]	2.4526	97.7664	-95.3138	146.23	4.096	4.872	[**]	-97.9836	-92.644	-98.4894	-92.1382
	xdh-1(ok3234)	xdh-1; Ex[xdh-1 PCR2]	2.4526	99.6951	-97.2425	149.189	4.096	4.872	[**]	-99.9123	-94.5727	-100.418	-94.0669
	xdh-1(ok3234)	xdh-1; Ex[xdh-1 PCR3]	2.4526	99.5043	-97.0517	148.896	4.096	4.872	[**]	-99.7215	-94.3819	-100.227	-93.876
	xdh-1; Ex[pNTN041]	xdh-1; Ex[xdh-1 PCR1]	96.3075	97.7664	-1.4589	2.29351	4.096	4.872	[ ]	-4.06437	1.14656	-4.55798	1.64018
	xdh-1; Ex[pNTN041]	xdh-1; Ex[xdh-1 PCR2]	96.3075	99.6951	-3.3876	5.32557	4.096	4.872	[**]	-5.99306	-0.782132	-6.48668	-0.288518
	xdh-1; Ex[pNTN041]	xdh-1; Ex[xdh-1 PCR3]	96.3075	99.5043	-3.19679	5.0256	4.096	4.872	[**]	-5.80225	-0.591321	-6.29587	-0.0977074
	xdh-1; Ex[xdh-1 PCR1]	xdh-1; Ex[xdh-1 PCR2]	97.7664	99.6951	-1.92869	2.76788	4.096	4.872	[ ]	-4.78284	0.925451	-5.32357	1.46618
	xdh-1; Ex[xdh-1 PCR1]	xdh-1; Ex[xdh-1 PCR3]	97.7664	99.5043	-1.73788	2.49405	4.096	4.872	[ ]	-4.59203	1.11626	-5.13276	1.65699
	xdh-1; Ex[xdh-1 PCR2]	xdh-1; Ex[xdh-1 PCR3]	99.6951	99.5043	0.190811	0.273834	4.096	4.872	[ ]	-2.66333	3.04496	-3.20406	3.58568

## Sheet: Fig. S4F
	Raw data for Figure S4F (15°C->2°C (48hr))
	Strain	Survival rate (%)	SEM	Total animals	Number of assay (Number of plate)
	Wild-type Adult	99.7973	0.133275	1019	6
	xdh-1(ok3234) Adult	21.3646	1.06572	1149	6
	Wild-type L4 larva	98.2185	0.625313	2069	6
	xdh-1(ok3234) L4 larva	76.6264	2.45612	2306	6
	[ANOVA table]
	Source of variation	Degrees of freedom	Sum of squared deviation	Unbiased estimate of population variance	Variance ratio	p value	Evaluation
	Totality	23	24403.8
	A	3	24176.5	8058.84	709.057	1.81136e-20	[**]
	Error	20	227.311	11.3656
	Tukey test									Confidence level 95%		Confidence level 99%
	Category 1	Category 2	Average of category 1	Average of category 2	Difference	Statistic	5 percentile	1 percentile	Evaluation	Lower limit	Upper limit	Lower limit	Upper limit
	Wild-type Adult	xdh-1(ok3234) Adult	99.7973	21.3646	78.4327	56.9871	3.9583	5.0178	[**]	72.9848	83.8806	71.5266	85.3388
	Wild-type Adult	Wild-type L4 larva	99.7973	98.2185	1.57873	1.14707	3.9583	5.0178	[ ]	-3.86916	7.02663	-5.32737	8.48484
	Wild-type Adult	xdh-1(ok3234) L4 larva	99.7973	76.6264	23.1709	16.8354	3.9583	5.0178	[**]	17.723	28.6188	16.2648	30.077
	xdh-1(ok3234) Adult	Wild-type L4 larva	21.3646	98.2185	-76.8539	55.8401	3.9583	5.0178	[**]	-82.3018	-71.406	-83.76	-69.9478
	xdh-1(ok3234) Adult	xdh-1(ok3234) L4 larva	21.3646	76.6264	-55.2617	40.1518	3.9583	5.0178	[**]	-60.7096	-49.8139	-62.1679	-48.3556
	Wild-type L4 larva	xdh-1(ok3234) L4 larva	98.2185	76.6264	21.5922	15.6883	3.9583	5.0178	[**]	16.1443	27.0401	14.6861	28.4983

## Sheet: Fig. S4G
Raw data for Figure S4G
Condition：	Two side			Condition：	Two side			Condition：	Two side			Condition：	Two side			Condition：	Two side			Condition：	Two side			Condition：	Two side			Condition：	Two side			Condition：	Two side
Formula：	Unpaired t-test（Welch）			Formula：	Unpaired t-test（Welch）			Formula：	Unpaired t-test（Welch）			Formula：	Unpaired t-test（Welch）			Formula：	Unpaired t-test（Welch）			Formula：	Unpaired t-test（Welch）			Formula：	Unpaired t-test（Welch）			Formula：	Unpaired t-test（Welch）			Formula：	Unpaired t-test（Welch）
α=0.05				α=0.05				α=0.05				α=0.05				α=0.05				α=0.05				α=0.05				α=0.05				α=0.05
15°C->2°C (24hr)				15°C->2°C (8hr)				15°C->2°C (7hr)				15°C->2°C (6hr)				15°C->2°C (5hr)				15°C->2°C (4hr)				15°C->2°C (3hr)				15°C->2°C (2hr)				15°C->2°C (1hr)
	Wild-type	xdh-1(0k3234)			Wild-type	xdh-1(0k3234)			Wild-type	xdh-1(0k3234)			Wild-type	xdh-1(0k3234)			Wild-type	xdh-1(0k3234)			Wild-type	xdh-1(0k3234)			Wild-type	xdh-1(0k3234)			Wild-type	xdh-1(0k3234)			Wild-type	xdh-1(0k3234)
Average	92.051	9.76837		Average	99.7224	15.6389		Average	99.8171	5.66619		Average	99.9053	6.27711		Average	99.9053	10.9252		Average	100	11.7728		Average	100	17.7066		Average	99.9183	20.0237		Average	100	55.8438
Dispersion	84.9542	126.48		Dispersion	0.45366	151.677		Dispersion	0.197977	12.7807		Dispersion	0.10761	18.9365		Dispersion	0.10761	83.6993		Dispersion	0	49.9253		Dispersion	0	77.3125		Dispersion	0.0800974	151.629		Dispersion	0	130.66
The number of plates	12	12		The number of plates	11	12		The number of plates	12	12		The number of plates	12	12		The number of plates	12	12		The number of plates	12	12		The number of plates	11	12		The number of plates	12	12		The number of plates	12	12
Total animals	1049	983		Total animals	770	701		Total animals	1100	761		Total animals	1031	646		Total animals	1103	702		Total animals	1007	642		Total animals	1105	648		Total animals	1092	692		Total animals	1112	889
Degree of freedom	21			Degree of freedom	11			Degree of freedom	11			Degree of freedom	11			Degree of freedom	11			Degree of freedom	11			Degree of freedom	11			Degree of freedom	11			Degree of freedom	11
t	19.6025			t	23.6121			t	90.5317			t	74.322			t	33.67			t	43.2547			t	32.4213			t	22.47			t	13.3817
P(T<=t) one side	2.80083e-15			P(T<=t) one side	4.47156e-11			P(T<=t) one side	1.86317e-17			P(T<=t) one side	1.62683e-16			P(T<=t) one side	9.4852e-13			P(T<=t) one side	6.14793e-14			P(T<=t) one side	1.43194e-12			P(T<=t) one side	7.63602e-11			P(T<=t) one side	1.88323e-08
t border value (one side)	1.72074			t border value (one side)	1.79588			t border value (one side)	1.79588			t border value (one side)	1.79588			t border value (one side)	1.79588			t border value (one side)	1.79588			t border value (one side)	1.79588			t border value (one side)	1.79588			t border value (one side)	1.79588
P(T<=t) both sides	5.60166e-15			P(T<=t) both sides	8.94312e-11			P(T<=t) both sides	3.72635e-17			P(T<=t) both sides	3.25366e-16			P(T<=t) both sides	1.89704e-12			P(T<=t) both sides	1.22959e-13			P(T<=t) both sides	2.86388e-12			P(T<=t) both sides	1.5272e-10			P(T<=t) both sides	3.76645e-08
t border value (both sides)	2.07961			t border value (both sides)	2.20099			t border value (both sides)	2.20099			t border value (both sides)	2.20099			t border value (both sides)	2.20099			t border value (both sides)	2.20099			t border value (both sides)	2.20099			t border value (both sides)	2.20099			t border value (both sides)	2.20099
Evaluation	[**]			Evaluation	[**]			Evaluation	[**]			Evaluation	[**]			Evaluation	[**]			Evaluation	[**]			Evaluation	[**]			Evaluation	[**]			Evaluation	[**]
