# Supplementary material for: The mechanoreceptor DEG‐1 regulates cold tolerance in Caenorhabditis elegans
Source: EMBO Rep. 2020 Feb 3;21(3):e48671. doi: 10.15252/embr.201948671 (PMC7054665; doi:10.15252/embr.201948671)
Supplement: Supplementary file 2 — Source Data for Appendix [file EMBR-21-e48671-s006.zip › Source_Data_for_Appendix_Figures/Source_Data_for_Appendix_FigureS5.xlsx]

## Sheet: Fig. S5C
	Raw data for Figure S5C (Chemotaxis to diacetyl (AWA))
	Strain	Chemotaxis index	SEM	Total animals	Number of assay (Number of plate)
	Wild-type	0.774322	0.0328898	1068	11
	xdh-1(ok3234)	0.783076	0.037401	1476	11
	osm-9(ky10)	0.139019	0.0514819	586	9
	[ANOVA table]
	Source of variation	Degrees of freedom	Sum of squared deviation	Unbiased estimate of population variance	Variance ratio	p value	Evaluation
	Totality	30	3.07765
	A	2	2.61396	1.30698	78.922	3.10553e-12	[**]
	Error	28	0.463692	0.0165604
	Tukey test									Confidence level 95%		Confidence level 99%
	Category 1	Category 2	Average of category 1	Average of category 2	Difference	Statistic	5 percentile	1 percentile	Evaluation	Lower limit	Upper limit	Lower limit	Upper limit
	Wild-type	xdh-1(ok3234)	0.774322	0.783076	-0.00875448	0.225627	3.4992	4.48	[ ]	-0.144526	0.127017	-0.182581	0.165073
	Wild-type	osm-9(ky10)	0.774322	0.139019	0.635303	15.5333	3.4992	4.48	[**]	0.492187	0.778418	0.452073	0.818532
	xdh-1(ok3234)	osm-9(ky10)	0.783076	0.139019	0.644057	15.7473	3.4992	4.48	[**]	0.500942	0.787173	0.460827	0.827287

## Sheet: Fig. S5D
	Raw data for Figure S5D (Chemotaxis to benzaldehyde (AWC))
	Strain	Chemotaxis index	SEM	Total animals	Number of assay (Number of plate)
	Wild-type	0.547121	0.0427976	2877	17
	xdh-1(ok3234)	0.617236	0.0331568	3075	17
	tax-4(p678)	-0.211184	0.142387	1001	16
	tax-4; xdh-1	-0.14179	0.151946	1033	12
	[ANOVA table]
	Source of variation	Degrees of freedom	Sum of squared deviation	Unbiased estimate of population variance	Variance ratio	p value	Evaluation
	Totality	58	16.9224
	A	3	8.58604	2.86201	18.8824	1.5206e-08	[**]
	Error	55	8.33637	0.15157
	Tukey test									Confidence level 95%		Confidence level 99%
	Category 1	Category 2	Average of category 1	Average of category 2	Difference	Statistic	5 percentile	1 percentile	Evaluation	Lower limit	Upper limit	Lower limit	Upper limit
	Wild-type	xdh-1(ok3234)	0.547121	0.617236	-0.0701147	0.720381	3.7584	4.6343	[ ]	-0.43592	0.295691	-0.521172	0.380942
	Wild-type	tax-4(p678)	0.547121	-0.211184	0.758305	7.66437	3.7584	4.6343	[**]	0.386453	1.13016	0.299792	1.21682
	Wild-type	tax-4; xdh-1	0.547121	-0.14179	0.688911	6.55303	3.7584	4.6343	[**]	0.293796	1.08403	0.201714	1.17611
	xdh-1(ok3234)	tax-4(p678)	0.617236	-0.211184	0.82842	8.37304	3.7584	4.6343	[**]	0.456568	1.20027	0.369907	1.28693
	xdh-1(ok3234)	tax-4; xdh-1	0.617236	-0.14179	0.759026	7.21998	3.7584	4.6343	[**]	0.36391	1.15414	0.271828	1.24622
	tax-4(p678)	tax-4; xdh-1	-0.211184	-0.14179	-0.0693943	0.650857	3.7584	4.6343	[ ]	-0.470114	0.331326	-0.563502	0.424714
