# Supplementary material for: The mechanoreceptor DEG‐1 regulates cold tolerance in Caenorhabditis elegans
Source: EMBO Rep. 2020 Feb 3;21(3):e48671. doi: 10.15252/embr.201948671 (PMC7054665; doi:10.15252/embr.201948671)
Supplement: Supplementary file 2 — Source Data for Appendix [file EMBR-21-e48671-s006.zip › Source_Data_for_Appendix_Figures/Source_Data_for_Appendix_FigureS6.xlsx]

## Sheet: Fig. S6B
	Raw data for Figure S6B (230-241 sec.)
	Strain	Ratio change (%)	SEM	Number of assay
	Wild-type	22.7157	0.41549	11
	deg-1(u38)	22.4729	0.34961	11
	deg-1(u38);Ex[ASGp::deg-1cDNA]	11.9102	0.424874	11
	[ANOVA table]
	Source of variation	Degrees of freedom	Sum of squared deviation	Unbiased estimate of population variance	Variance ratio	p value	Evaluation
	Totality	32	889.724
	A	2	837.432	418.716	240.221	3.44853e-19	[**]
	Error	30	52.2915	1.74305
	Tukey test									Confidence level 95%		Confidence level 99%
	Category 1	Category 2	Average of category 1	Average of category 2	Difference	Statistic	5 percentile	1 percentile	Evaluation	Lower limit	Upper limit	Lower limit	Upper limit
	Wild-type	deg-1(u38);Ex[ASGp::deg-1cDNA]	22.7157	22.4729	0.242821	0.609998	3.4865	4.4545	[ ]	-1.14505	1.63069	-1.53038	2.01602
	Wild-type	deg-1(u38)	22.7157	11.9102	10.8056	27.1449	3.4865	4.4545	[**]	9.41769	12.1934	9.03236	12.5788
	deg-1(u38);Ex[ASGp::deg-1cDNA]	deg-1(u38)	22.4729	11.9102	10.5627	26.5349	3.4865	4.4545	[**]	9.17487	11.9506	8.78954	12.3359

## Sheet: Fig. S6D
	Raw data for Figure S6D (15°C->2°C (48hr))
	Strain	Survival rate (%)	SEM	Total animals	Number of assay (Number of plate)
	Wild-type	91.1093	1.92156	4420	28
	xdh-1(ok3234)	0.924461	0.178601	4123	28
	tax-4(p678)	100	0	926	16
	daf-2(e1370)	99.2949	0.207881	1508	16
	tax-4; xdh-1	71.1451	2.2208	1507	29
	daf-2; xdh-1	16.9448	1.76507	2351	32
	[ANOVA table]
	Source of variation	Degrees of freedom	Sum of squared deviation	Unbiased estimate of population variance	Variance ratio	p value	Evaluation
	Totality	147	244461
	A	5	234643	46928.6	678.75	3.22545e-97	[**]
	Error	142	9817.85	69.1398
	Tukey test									Confidence level 95%		Confidence level 99%
	Category 1	Category 2	Average of category 1	Average of category 2	Difference	Statistic	5 percentile	1 percentile	Evaluation	Lower limit	Upper limit	Lower limit	Upper limit
	Wild-type	xdh-1(ok3234)	91.1093	0.924461	90.1849	56.8675	4.096	4.872	[**]	83.6891	96.6806	82.4585	97.9113
	Wild-type	tax-4(p678)	91.1093	100	-8.89065	4.79283	4.096	4.872	[* ]	-16.4887	-1.29262	-17.9282	0.146855
	Wild-type	daf-2(e1370)	91.1093	99.2949	-8.18553	4.41271	4.096	4.872	[* ]	-15.7836	-0.587489	-17.223	0.851983
	Wild-type	tax-4; xdh-1	91.1093	71.1451	19.9643	12.6967	4.096	4.872	[**]	13.5237	26.4048	12.3036	27.625
	Wild-type	daf-2; xdh-1	91.1093	16.9448	74.1645	48.2701	4.096	4.872	[**]	67.8712	80.4578	66.6789	81.6501
	xdh-1(ok3234)	tax-4(p678)	0.924461	100	-99.0755	53.7688	4.096	4.872	[**]	-106.623	-91.5282	-108.053	-90.0983
	xdh-1(ok3234)	daf-2(e1370)	0.924461	99.2949	-98.3704	53.3861	4.096	4.872	[**]	-105.918	-90.823	-107.348	-89.3932
	xdh-1(ok3234)	tax-4; xdh-1	0.924461	71.1451	-70.2206	45.0771	4.096	4.872	[**]	-76.6013	-63.8399	-77.8102	-62.6311
	xdh-1(ok3234)	daf-2; xdh-1	0.924461	16.9448	-16.0204	10.5294	4.096	4.872	[**]	-22.2524	-9.78834	-23.4331	-8.60766
	tax-4(p678)	daf-2(e1370)	100	99.2949	0.705127	0.339206	4.096	4.872	[ ]	-7.80947	9.21972	-9.42259	10.8328
	tax-4(p678)	tax-4; xdh-1	100	71.1451	28.8549	15.7588	4.096	4.872	[**]	21.355	36.3548	19.9341	37.7757
	tax-4(p678)	daf-2; xdh-1	100	16.9448	83.0552	46.1351	4.096	4.872	[**]	75.6813	90.429	74.2843	91.826
	daf-2(e1370)	tax-4; xdh-1	99.2949	71.1451	28.1498	15.3737	4.096	4.872	[**]	20.6499	35.6497	19.229	37.0706
	daf-2(e1370)	daf-2; xdh-1	99.2949	16.9448	82.35	45.7435	4.096	4.872	[**]	74.9762	89.7239	73.5792	91.1209
	tax-4; xdh-1	daf-2; xdh-1	71.1451	16.9448	54.2002	35.9551	4.096	4.872	[**]	48.0258	60.3747	46.856	61.5445
