# Supplementary material for: The mechanoreceptor DEG‐1 regulates cold tolerance in Caenorhabditis elegans
Source: EMBO Rep. 2020 Feb 3;21(3):e48671. doi: 10.15252/embr.201948671 (PMC7054665; doi:10.15252/embr.201948671)
Supplement: Supplementary file 4 — Source Data for Figure 1 [file EMBR-21-e48671-s002.xlsx]

## Sheet: Fig.1B
	Raw data for Figure 1B (15°C->2°C(48hr))
	Strain	Survival rate (%)	SEM	Total animals	Number of assay (Number of plates)
	Wild-type	97.7878	0.542006	2493	16
	RB2575	2.91854	0.471919	2019	16
	F55B11.1(ok3234)	19.1659	3.35238	972	11
	tag-273(gk371)	98.2295	0.291435	2208	12
	tbc-9(tm7280)	78.5621	2.59453	658	10
	RB2575 + C32H11.1 gene	10.2531	3.57168	520	18
	[ANOVA table]
	Source of variation	Degrees of freedom	Sum of squared deviation	Unbiased estimate of population variance	Variance ratio	p value	Evaluation
	Totality	82	150669
	A	5	146585	29317.1	552.776	8.50884e-59	[**]
	Error	77	4083.78	53.0361
	[Dunnett’s tests]									Confidence level 95%		Confidence level 99%
	Category 1	Category 2	Average of category 1	Average of category 2	Difference	Statistic	5 percentile	1 percentile	Evaluation	Lower limit	Upper limit	Lower limit	Upper limit
	Wild-type	RB2575	97.7878	2.91854	94.8692	36.8455	2.58065	3.16998	[**]	88.2246	101.514	86.7072	103.031
	Wild-type	F55B11.1(ok3234)	97.7878	19.1659	78.6218	27.5633	2.58065	3.16998	[**]	71.2607	85.9829	69.5797	87.6639
	Wild-type	tag-273(gk371)	97.7878	98.2295	-0.441735	0.158836	2.58065	3.16998	[ ]	-7.61875	6.73528	-9.25772	8.37425
	Wild-type	tbc-9(tm7280)	97.7878	78.5621	19.2257	6.54892	2.58065	3.16998	[**]	11.6497	26.8017	9.91956	28.5318
	Wild-type	RB2575 + C32H11.1 gene	97.7878	10.2531	87.5347	34.9825	2.58065	3.16998	[**]	81.0773	93.9921	79.6026	95.4668

## Sheet: Fig.1C
	Raw data for Figure 1C (15°C->2°C(48hr))
	Strain	Survival rate (%)	SEM	Total animals	Number of assay (Number of plate)
	Wild-type	95.5844	0.932161	2771	24
	xdh-1(chr1)	14.7567	2.83357	777	24
	xdh-1(ok3234)	4.87923	1.64036	2359	11
	xdh-1(chr1); Ex[xdh-1 genomic gene]	94.5848	1.05343	556	18
	xdh-1(ok3234); Ex[xdh-1 genomic gene]	90.8542	1.53953	558	18
	[ANOVA table]
	Source of variation	Degrees of freedom	Sum of squared deviation	Unbiased estimate of population variance	Variance ratio	p value	Evaluation
	Totality	94	173006
	A	4	168932	42232.9	932.84	2.47591e-72	[**]
	Error	90	4074.61	45.2735
	Tukey test									Confidence level 95%		Confidence level 99%
	Category 1	Category 2	Average of category 1	Average of category 2	Difference	Statistic	5 percentile	1 percentile	Evaluation	Lower limit	Upper limit	Lower limit	Upper limit
	Wild-type	xdh-1(chr1)	95.5844	14.7567	80.8277	48.0506	3.947	4.7627	[**]	74.1883	87.4671	72.8162	88.8392
	Wild-type	xdh-1(ok3234)	95.5844	2.6614	92.923	66.9325	3.947	4.7627	[**]	87.4434	98.4027	86.3109	99.5351
	Wild-type	xdh-1(chr1); Ex[xdh-1 genomic gene]	95.5844	94.5848	0.99961	0.673816	3.947	4.7627	[ ]	-4.85579	6.85501	-6.06589	8.06511
	Wild-type	xdh-1(ok3234); Ex[xdh-1 genomic gene]	95.5844	90.8542	4.73023	3.18855	3.947	4.7627	[ ]	-1.12517	10.5856	-2.33527	11.7957
	xdh-1(chr1)	xdh-1(ok3234)	14.7567	2.6614	12.0953	7.13889	3.947	4.7627	[**]	5.40798	18.7827	4.02595	20.1647
	xdh-1(chr1)	xdh-1(chr1); Ex[xdh-1 genomic gene]	14.7567	94.5848	-79.8281	45.021	3.947	4.7627	[**]	-86.8267	-72.8296	-88.273	-71.3832
	xdh-1(chr1)	xdh-1(ok3234); Ex[xdh-1 genomic gene]	14.7567	90.8542	-76.0975	42.917	3.947	4.7627	[**]	-83.096	-69.0989	-84.5424	-67.6526
	xdh-1(ok3234)	xdh-1(chr1); Ex[xdh-1 genomic gene]	2.6614	94.5848	-91.9234	61.3942	3.947	4.7627	[**]	-97.8331	-86.0137	-99.0544	-84.7924
	xdh-1(ok3234)	xdh-1(ok3234); Ex[xdh-1 genomic gene]	2.6614	90.8542	-88.1928	58.9026	3.947	4.7627	[**]	-94.1025	-82.2831	-95.3238	-81.0618
	xdh-1(chr1); Ex[xdh-1 genomic gene]	xdh-1(ok3234); Ex[xdh-1 genomic gene]	94.5848	90.8542	3.73062	2.35232	3.947	4.7627	[ ]	-2.52907	9.99031	-3.82271	11.284

## Sheet: Fig. 1J
	Raw data for Figure 1J (15°C->2°C(48hr))
	Strain	Survival rate (%)	SEM	Total animals	Number of assay (Number of plate)
	Wild-type	93.968	1.18762	4171	40
	xdh-1(ok3234)	1.66133	0.343483	3515	39
	xdh-1;Ex[unc-14p::xdh-1cDNA]	64.6676	3.4435	860	24
	xdh-1;Ex[pgp-12p::xdh-1cDNA]	9.6135	2.2802	312	9
	xdh-1;Ex[ges-1p::xdh-1cDNA]	4.28126	1.07152	610	18
	xdh-1;Ex[xdh-1p::xdh-1cDNA]	82.4166	2.85597	611	18
	[ANOVA table]
	Source of variation	Degrees of freedom	Sum of squared deviation	Unbiased estimate of population variance	Variance ratio	p value	Evaluation
	Totality	147	256392
	A	5	243875	48775	553.352	3.3241e-91	[**]
	Error	142	12516.5	88.1446
	Tukey test									Confidence level 95%		Confidence level 99%
	Category 1	Category 2	Average of category 1	Average of category 2	Difference	Statistic	5 percentile	1 percentile	Evaluation	Lower limit	Upper limit	Lower limit	Upper limit
	Wild-type	xdh-1(ok3234)	93.968	1.66133	92.3067	61.7872	4.096	4.872	[**]	86.1875	98.4259	85.0282	99.5852
	Wild-type	xdh-1;Ex[unc-14p::xdh-1cDNA]	93.968	64.6676	29.3004	17.0937	4.096	4.872	[**]	22.2794	36.3214	20.9493	37.6515
	Wild-type	xdh-1;Ex[pgp-12p::xdh-1cDNA]	93.968	9.6135	84.3545	34.4412	4.096	4.872	[**]	74.3224	94.3865	72.4218	96.2871
	Wild-type	xdh-1;Ex[ges-1p::xdh-1cDNA]	93.968	4.28126	89.6867	47.599	4.096	4.872	[**]	81.969	97.4045	80.5068	98.8666
	Wild-type	xdh-1;Ex[xdh-1p::xdh-1cDNA]	93.968	82.4166	11.5514	6.13062	4.096	4.872	[**]	3.83367	19.2692	2.37151	20.7313
	xdh-1(ok3234)	xdh-1;Ex[unc-14p::xdh-1cDNA]	1.66133	64.6676	-63.0063	36.5821	4.096	4.872	[**]	-70.0609	-55.9516	-71.3975	-54.6151
	xdh-1(ok3234)	xdh-1;Ex[pgp-12p::xdh-1cDNA]	1.66133	9.6135	-7.95218	3.23919	4.096	4.872	[ ]	-18.0078	2.10347	-19.9129	4.00854
	xdh-1(ok3234)	xdh-1;Ex[ges-1p::xdh-1cDNA]	1.66133	4.28126	-2.61993	1.38496	4.096	4.872	[ ]	-10.3683	5.12846	-11.8363	6.59642
	xdh-1(ok3234)	xdh-1;Ex[xdh-1p::xdh-1cDNA]	1.66133	82.4166	-80.7552	42.6893	4.096	4.872	[**]	-88.5036	-73.0069	-89.9716	-71.5389
	xdh-1;Ex[pgp-12p::xdh-1cDNA]	xdh-1;Ex[unc-14p::xdh-1cDNA]	9.6135	64.6676	-55.0541	21.2166	4.096	4.872	[**]	-65.6826	-44.4256	-67.6962	-42.412
	xdh-1;Ex[pgp-12p::xdh-1cDNA]	xdh-1;Ex[ges-1p::xdh-1cDNA]	9.6135	4.28126	5.33224	1.96744	4.096	4.872	[ ]	-5.76889	16.4334	-7.87203	18.5365
	xdh-1;Ex[pgp-12p::xdh-1cDNA]	xdh-1;Ex[xdh-1p::xdh-1cDNA]	9.6135	82.4166	-72.8031	26.8622	4.096	4.872	[**]	-83.9042	-61.7019	-86.0073	-59.5988
	xdh-1;Ex[ges-1p::xdh-1cDNA]	xdh-1;Ex[unc-14p::xdh-1cDNA]	4.28126	64.6676	-60.3863	29.1725	4.096	4.872	[**]	-68.865	-51.9077	-70.4713	-50.3014
	xdh-1;Ex[ges-1p::xdh-1cDNA]	xdh-1;Ex[xdh-1p::xdh-1cDNA]	4.28126	82.4166	-78.1353	35.309	4.096	4.872	[**]	-87.1993	-69.0713	-88.9166	-67.3541
	xdh-1;Ex[xdh-1p::xdh-1cDNA]	xdh-1;Ex[unc-14p::xdh-1cDNA]	82.4166	64.6676	17.749	8.57447	4.096	4.872	[**]	9.27034	26.2276	7.66403	27.8339
