# Supplementary material for: The mechanoreceptor DEG‐1 regulates cold tolerance in Caenorhabditis elegans
Source: EMBO Rep. 2020 Feb 3;21(3):e48671. doi: 10.15252/embr.201948671 (PMC7054665; doi:10.15252/embr.201948671)
Supplement: Supplementary file 5 — Source Data for Figure 2 [file EMBR-21-e48671-s003.xlsx]

## Sheet: Fig.2A
	Raw data for Figure 2A (15°C->2°C(48hr))
	Strain	Survival rate (%)	SEM	Total animals	Number of assay (Number of plate)
	Wild-type	98.5548	0.292732	7571	87
	xdh-1(ok3234)	3.80199	0.443942	6358	87
	xdh-1;Ex[unc-14p::xdh-1cDNA]	81.19	3.0046	227	6
	xdh-1;Ex[dat-1p::xdh-1cDNA]	8.13902	1.47434	617	18
	xdh-1;Ex[osm-6p::xdh-1cDNA]	7.69675	1.836	592	18
	xdh-1;Ex[osm-6p::xdh-1cDNA, ncs-1p::xdh-1cDNA, glr-1p::xdh-1cDNA, unc-8p::xdh-1cDNA]	28.5313	5.38894	318	9
	xdh-1;Ex[unc-47p::xdh-1cDNA, acr-2p::xdh-1cDNA]	5.90906	2.11312	306	9
	xdh-1;Ex[osm-6p::xdh-1cDNA, ncs-1p::xdh-1cDNA, glr-1p::xdh-1cDNA, unc-8p::xdh-1cDNA, unc-47p::xdh-1cDNA, acr-2p::xdh-1cDNA, eat-4p::xdh-1cDNA, unc-42p::xdh-1cDNAv]	54.5067	3.40176	755	22
	xdh-1;Ex[eat-4p::xdh-1cDNA, unc-42p::xdh-1cDNAv]	72.2441	6.47581	606	18
	xdh-1;Ex[unc-86p::xdh-1cDNA]	14.1451	1.89637	611	18
	xdh-1;Ex[eat-4p::xdh-1cDNA]	41.3426	6.52524	294	9
	xdh-1;Ex[unc-42p::xdh-1cDNA]	59.3155	6.24036	306	9
	[ANOVA table]
	Source of variation	Degrees of freedom	Sum of squared deviation	Unbiased estimate of population variance	Variance ratio	p value	Evaluation
	Totality	321	538478
	A	11	495580	45052.7	325.568	5.10567e-163	[**]
	Error	310	42898.4	138.382
	Tukey test									Confidence level 95%		Confidence level 99%
	Category 1	Category 2	Average of category 1	Average of category 2	Difference	Statistic	5 percentile	1 percentile	Evaluation	Lower limit	Upper limit	Lower limit	Upper limit
	Wild-type	xdh-1(ok3234)	98.5548	3.80199	94.7528	75.1298	4.66813	5.36639	[**]	88.8654	100.64	87.9848	101.521
	Wild-type	xdh-1;Ex[unc-14p::xdh-1cDNA]	98.5548	59.817	38.7378	21.1397	4.66813	5.36639	[**]	30.1836	47.2919	28.904	48.5715
	Wild-type	xdh-1;Ex[dat-1p::xdh-1cDNA]	98.5548	8.13902	90.4158	41.9779	4.66813	5.36639	[**]	80.3611	100.47	78.8572	101.974
	Wild-type	xdh-1;Ex[osm-6p::xdh-1cDNA]	98.5548	7.69675	90.858	42.1833	4.66813	5.36639	[**]	80.8034	100.913	79.2994	102.417
	Wild-type	xdh-1;Ex[osm-6p::xdh-1cDNA, ncs-1p::xdh-1cDNA, glr-1p::xdh-1cDNA, unc-8p::xdh-1cDNA]	98.5548	28.5313	70.0235	24.0417	4.66813	5.36639	[**]	56.4271	83.6198	54.3934	85.6535
	Wild-type	xdh-1;Ex[unc-47p::xdh-1cDNA, acr-2p::xdh-1cDNA]	98.5548	5.90906	92.6457	31.8087	4.66813	5.36639	[**]	79.0494	106.242	77.0156	108.276
	Wild-type	xdh-1;Ex[osm-6p::xdh-1cDNA, ncs-1p::xdh-1cDNA, glr-1p::xdh-1cDNA, unc-8p::xdh-1cDNA, unc-47p::xdh-1cDNA, acr-2p::xdh-1cDNA, eat-4p::xdh-1cDNA, unc-42p::xdh-1cDNAv]	98.5548	54.5067	44.0481	22.1901	4.66813	5.36639	[**]	34.7817	53.3144	33.3956	54.7005
	Wild-type	xdh-1;Ex[eat-4p::xdh-1cDNA, unc-42p::xdh-1cDNAv]	98.5548	72.2441	26.3107	12.2154	4.66813	5.36639	[**]	16.256	36.3653	14.7521	37.8693
	Wild-type	xdh-1;Ex[unc-86p::xdh-1cDNA]	98.5548	12.4864	86.0684	29.5505	4.66813	5.36639	[**]	72.472	99.6647	70.4383	101.698
	Wild-type	xdh-1;Ex[eat-4p::xdh-1cDNA]	98.5548	41.3426	57.2122	19.6431	4.66813	5.36639	[**]	43.6158	70.8086	41.5821	72.8423
	Wild-type	xdh-1;Ex[unc-42p::xdh-1cDNA]	98.5548	59.3155	39.2393	13.4723	4.66813	5.36639	[**]	25.6429	52.8357	23.6092	54.8694
	xdh-1(ok3234)	xdh-1;Ex[unc-14p::xdh-1cDNA]	3.80199	59.817	-56.015	30.5682	4.66813	5.36639	[**]	-64.5692	-47.4609	-65.8488	-46.1813
	xdh-1(ok3234)	xdh-1;Ex[dat-1p::xdh-1cDNA]	3.80199	8.13902	-4.33703	2.01358	4.66813	5.36639	[ ]	-14.3917	5.71761	-15.8956	7.22158
	xdh-1(ok3234)	xdh-1;Ex[osm-6p::xdh-1cDNA]	3.80199	7.69675	-3.89476	1.80825	4.66813	5.36639	[ ]	-13.9494	6.15988	-15.4534	7.66384
	xdh-1(ok3234)	xdh-1;Ex[osm-6p::xdh-1cDNA, ncs-1p::xdh-1cDNA, glr-1p::xdh-1cDNA, unc-8p::xdh-1cDNA]	3.80199	28.5313	-24.7293	8.4905	4.66813	5.36639	[**]	-38.3257	-11.133	-40.3594	-9.09926
	xdh-1(ok3234)	xdh-1;Ex[unc-47p::xdh-1cDNA, acr-2p::xdh-1cDNA]	3.80199	5.90906	-2.10707	0.723436	4.66813	5.36639	[ ]	-15.7034	11.4893	-17.7372	13.523
	xdh-1(ok3234)	xdh-1;Ex[osm-6p::xdh-1cDNA, ncs-1p::xdh-1cDNA, glr-1p::xdh-1cDNA, unc-8p::xdh-1cDNA, unc-47p::xdh-1cDNA, acr-2p::xdh-1cDNA, eat-4p::xdh-1cDNA, unc-42p::xdh-1cDNAv]	3.80199	54.5067	-50.7048	25.5436	4.66813	5.36639	[**]	-59.9711	-41.4384	-61.3572	-40.0523
	xdh-1(ok3234)	xdh-1;Ex[eat-4p::xdh-1cDNA, unc-42p::xdh-1cDNAv]	3.80199	72.2441	-68.4421	31.7761	4.66813	5.36639	[**]	-78.4968	-58.3875	-80.0007	-56.8835
	xdh-1(ok3234)	xdh-1;Ex[unc-86p::xdh-1cDNA]	3.80199	12.4864	-8.68441	2.98168	4.66813	5.36639	[ ]	-22.2808	4.91194	-24.3145	6.94567
	xdh-1(ok3234)	xdh-1;Ex[eat-4p::xdh-1cDNA]	3.80199	41.3426	-37.5406	12.8891	4.66813	5.36639	[**]	-51.137	-23.9443	-53.1707	-21.9105
	xdh-1(ok3234)	xdh-1;Ex[unc-42p::xdh-1cDNA]	3.80199	59.3155	-55.5135	19.0598	4.66813	5.36639	[**]	-69.1099	-41.9172	-71.1436	-39.8834
	xdh-1;Ex[unc-14p::xdh-1cDNA]	xdh-1;Ex[dat-1p::xdh-1cDNA]	59.817	8.13902	51.678	20.4171	4.66813	5.36639	[**]	39.8624	63.4936	38.095	65.261
	xdh-1;Ex[unc-14p::xdh-1cDNA]	xdh-1;Ex[osm-6p::xdh-1cDNA]	59.817	7.69675	52.1203	20.5918	4.66813	5.36639	[**]	40.3047	63.9359	38.5373	65.7033
	xdh-1;Ex[unc-14p::xdh-1cDNA]	xdh-1;Ex[osm-6p::xdh-1cDNA, ncs-1p::xdh-1cDNA, glr-1p::xdh-1cDNA, unc-8p::xdh-1cDNA]	59.817	28.5313	31.2857	9.77177	4.66813	5.36639	[**]	16.34	46.2314	14.1044	48.4669
	xdh-1;Ex[unc-14p::xdh-1cDNA]	xdh-1;Ex[unc-47p::xdh-1cDNA, acr-2p::xdh-1cDNA]	59.817	5.90906	53.908	16.8376	4.66813	5.36639	[**]	38.9623	68.8537	36.7267	71.0892
	xdh-1;Ex[unc-14p::xdh-1cDNA]	xdh-1;Ex[osm-6p::xdh-1cDNA, ncs-1p::xdh-1cDNA, glr-1p::xdh-1cDNA, unc-8p::xdh-1cDNA, unc-47p::xdh-1cDNA, acr-2p::xdh-1cDNA, eat-4p::xdh-1cDNA, unc-42p::xdh-1cDNAv]	59.817	54.5067	5.31029	2.22274	4.66813	5.36639	[ ]	-5.84222	16.4628	-7.5104	18.131
	xdh-1;Ex[unc-14p::xdh-1cDNA]	xdh-1;Ex[eat-4p::xdh-1cDNA, unc-42p::xdh-1cDNAv]	59.817	72.2441	-12.4271	4.90972	4.66813	5.36639	[* ]	-24.2427	-0.611479	-26.0101	1.15589
	xdh-1;Ex[unc-14p::xdh-1cDNA]	xdh-1;Ex[unc-86p::xdh-1cDNA]	59.817	12.4864	47.3306	14.7832	4.66813	5.36639	[**]	32.3849	62.2763	30.1494	64.5119
	xdh-1;Ex[unc-14p::xdh-1cDNA]	xdh-1;Ex[eat-4p::xdh-1cDNA]	59.817	41.3426	18.4744	5.7703	4.66813	5.36639	[**]	3.52875	33.4201	1.29319	35.6557
	xdh-1;Ex[unc-14p::xdh-1cDNA]	xdh-1;Ex[unc-42p::xdh-1cDNA]	59.817	59.3155	0.501534	0.156649	4.66813	5.36639	[ ]	-14.4442	15.4472	-16.6797	17.6828
	xdh-1;Ex[dat-1p::xdh-1cDNA]	xdh-1;Ex[osm-6p::xdh-1cDNA]	8.13902	7.69675	0.442267	0.159507	4.66813	5.36639	[ ]	-12.5011	13.3856	-14.4371	15.3217
	xdh-1;Ex[dat-1p::xdh-1cDNA]	xdh-1;Ex[osm-6p::xdh-1cDNA, ncs-1p::xdh-1cDNA, glr-1p::xdh-1cDNA, unc-8p::xdh-1cDNA]	8.13902	28.5313	-20.3923	6.00507	4.66813	5.36639	[**]	-36.2446	-4.54003	-38.6158	-2.16886
	xdh-1;Ex[dat-1p::xdh-1cDNA]	xdh-1;Ex[unc-47p::xdh-1cDNA, acr-2p::xdh-1cDNA]	8.13902	5.90906	2.22996	0.65667	4.66813	5.36639	[ ]	-13.6223	18.0822	-15.9935	20.4534
	xdh-1;Ex[dat-1p::xdh-1cDNA]	xdh-1;Ex[osm-6p::xdh-1cDNA, ncs-1p::xdh-1cDNA, glr-1p::xdh-1cDNA, unc-8p::xdh-1cDNA, unc-47p::xdh-1cDNA, acr-2p::xdh-1cDNA, eat-4p::xdh-1cDNA, unc-42p::xdh-1cDNAv]	8.13902	54.5067	-46.3677	17.5392	4.66813	5.36639	[**]	-58.7087	-34.0267	-60.5547	-32.1808
	xdh-1;Ex[dat-1p::xdh-1cDNA]	xdh-1;Ex[eat-4p::xdh-1cDNA, unc-42p::xdh-1cDNAv]	8.13902	72.2441	-64.1051	23.1201	4.66813	5.36639	[**]	-77.0484	-51.1618	-78.9845	-49.2257
	xdh-1;Ex[dat-1p::xdh-1cDNA]	xdh-1;Ex[unc-86p::xdh-1cDNA]	8.13902	12.4864	-4.34738	1.2802	4.66813	5.36639	[ ]	-20.1997	11.5049	-22.5708	13.8761
	xdh-1;Ex[dat-1p::xdh-1cDNA]	xdh-1;Ex[eat-4p::xdh-1cDNA]	8.13902	41.3426	-33.2036	9.77769	4.66813	5.36639	[**]	-49.0559	-17.3513	-51.427	-14.9801
	xdh-1;Ex[dat-1p::xdh-1cDNA]	xdh-1;Ex[unc-42p::xdh-1cDNA]	8.13902	59.3155	-51.1765	15.0703	4.66813	5.36639	[**]	-67.0288	-35.3242	-69.3999	-32.953
	xdh-1;Ex[osm-6p::xdh-1cDNA]	xdh-1;Ex[osm-6p::xdh-1cDNA, ncs-1p::xdh-1cDNA, glr-1p::xdh-1cDNA, unc-8p::xdh-1cDNA]	7.69675	28.5313	-20.8346	6.1353	4.66813	5.36639	[**]	-36.6869	-4.9823	-39.0581	-2.61112
	xdh-1;Ex[osm-6p::xdh-1cDNA]	xdh-1;Ex[unc-47p::xdh-1cDNA, acr-2p::xdh-1cDNA]	7.69675	5.90906	1.78769	0.526433	4.66813	5.36639	[ ]	-14.0646	17.64	-16.4358	20.0112
	xdh-1;Ex[osm-6p::xdh-1cDNA]	xdh-1;Ex[osm-6p::xdh-1cDNA, ncs-1p::xdh-1cDNA, glr-1p::xdh-1cDNA, unc-8p::xdh-1cDNA, unc-47p::xdh-1cDNA, acr-2p::xdh-1cDNA, eat-4p::xdh-1cDNA, unc-42p::xdh-1cDNAv]	7.69675	54.5067	-46.81	17.7065	4.66813	5.36639	[**]	-59.151	-34.469	-60.9969	-32.623
	xdh-1;Ex[osm-6p::xdh-1cDNA]	xdh-1;Ex[eat-4p::xdh-1cDNA, unc-42p::xdh-1cDNAv]	7.69675	72.2441	-64.5474	23.2796	4.66813	5.36639	[**]	-77.4907	-51.604	-79.4268	-49.668
	xdh-1;Ex[osm-6p::xdh-1cDNA]	xdh-1;Ex[unc-86p::xdh-1cDNA]	7.69675	12.4864	-4.78965	1.41044	4.66813	5.36639	[ ]	-20.6419	11.0626	-23.0131	13.4338
	xdh-1;Ex[osm-6p::xdh-1cDNA]	xdh-1;Ex[eat-4p::xdh-1cDNA]	7.69675	41.3426	-33.6458	9.90792	4.66813	5.36639	[**]	-49.4981	-17.7936	-51.8693	-15.4224
	xdh-1;Ex[osm-6p::xdh-1cDNA]	xdh-1;Ex[unc-42p::xdh-1cDNA]	7.69675	59.3155	-51.6187	15.2005	4.66813	5.36639	[**]	-67.471	-35.7665	-69.8422	-33.3953
	xdh-1;Ex[osm-6p::xdh-1cDNA, ncs-1p::xdh-1cDNA, glr-1p::xdh-1cDNA, unc-8p::xdh-1cDNA]	xdh-1;Ex[unc-47p::xdh-1cDNA, acr-2p::xdh-1cDNA]	28.5313	5.90906	22.6223	5.76923	4.66813	5.36639	[**]	4.31763	40.9269	1.57963	43.6649
	xdh-1;Ex[osm-6p::xdh-1cDNA, ncs-1p::xdh-1cDNA, glr-1p::xdh-1cDNA, unc-8p::xdh-1cDNA]	xdh-1;Ex[osm-6p::xdh-1cDNA, ncs-1p::xdh-1cDNA, glr-1p::xdh-1cDNA, unc-8p::xdh-1cDNA, unc-47p::xdh-1cDNA, acr-2p::xdh-1cDNA, eat-4p::xdh-1cDNA, unc-42p::xdh-1cDNAv]	28.5313	54.5067	-25.9754	7.89204	4.66813	5.36639	[**]	-41.3398	-10.611	-43.638	-8.31279
	xdh-1;Ex[osm-6p::xdh-1cDNA, ncs-1p::xdh-1cDNA, glr-1p::xdh-1cDNA, unc-8p::xdh-1cDNA]	xdh-1;Ex[eat-4p::xdh-1cDNA, unc-42p::xdh-1cDNAv]	28.5313	72.2441	-43.7128	12.8724	4.66813	5.36639	[**]	-59.5651	-27.8605	-61.9362	-25.4893
	xdh-1;Ex[osm-6p::xdh-1cDNA, ncs-1p::xdh-1cDNA, glr-1p::xdh-1cDNA, unc-8p::xdh-1cDNA]	xdh-1;Ex[unc-86p::xdh-1cDNA]	28.5313	12.4864	16.0449	4.09185	4.66813	5.36639	[ ]	-2.25971	34.3496	-4.99771	37.0876
	xdh-1;Ex[osm-6p::xdh-1cDNA, ncs-1p::xdh-1cDNA, glr-1p::xdh-1cDNA, unc-8p::xdh-1cDNA]	xdh-1;Ex[eat-4p::xdh-1cDNA]	28.5313	41.3426	-12.8113	3.26718	4.66813	5.36639	[ ]	-31.1159	5.49339	-33.8539	8.23139
	xdh-1;Ex[osm-6p::xdh-1cDNA, ncs-1p::xdh-1cDNA, glr-1p::xdh-1cDNA, unc-8p::xdh-1cDNA]	xdh-1;Ex[unc-42p::xdh-1cDNA]	28.5313	59.3155	-30.7842	7.85071	4.66813	5.36639	[**]	-49.0888	-12.4795	-51.8268	-9.74151
	xdh-1;Ex[unc-47p::xdh-1cDNA, acr-2p::xdh-1cDNA]	xdh-1;Ex[osm-6p::xdh-1cDNA, ncs-1p::xdh-1cDNA, glr-1p::xdh-1cDNA, unc-8p::xdh-1cDNA, unc-47p::xdh-1cDNA, acr-2p::xdh-1cDNA, eat-4p::xdh-1cDNA, unc-42p::xdh-1cDNAv]	5.90906	54.5067	-48.5977	14.7653	4.66813	5.36639	[**]	-63.9621	-33.2333	-66.2603	-30.9351
	xdh-1;Ex[unc-47p::xdh-1cDNA, acr-2p::xdh-1cDNA]	xdh-1;Ex[eat-4p::xdh-1cDNA, unc-42p::xdh-1cDNAv]	5.90906	72.2441	-66.3351	19.5341	4.66813	5.36639	[**]	-82.1873	-50.4828	-84.5585	-48.1116
	xdh-1;Ex[unc-47p::xdh-1cDNA, acr-2p::xdh-1cDNA]	xdh-1;Ex[unc-86p::xdh-1cDNA]	5.90906	12.4864	-6.57734	1.67738	4.66813	5.36639	[ ]	-24.882	11.7273	-27.62	14.4653
	xdh-1;Ex[unc-47p::xdh-1cDNA, acr-2p::xdh-1cDNA]	xdh-1;Ex[eat-4p::xdh-1cDNA]	5.90906	41.3426	-35.4335	9.03642	4.66813	5.36639	[**]	-53.7382	-17.1289	-56.4762	-14.3909
	xdh-1;Ex[unc-47p::xdh-1cDNA, acr-2p::xdh-1cDNA]	xdh-1;Ex[unc-42p::xdh-1cDNA]	5.90906	59.3155	-53.4064	13.6199	4.66813	5.36639	[**]	-71.7111	-35.1018	-74.4491	-32.3638
	xdh-1;Ex[osm-6p::xdh-1cDNA, ncs-1p::xdh-1cDNA, glr-1p::xdh-1cDNA, unc-8p::xdh-1cDNA, unc-47p::xdh-1cDNA, acr-2p::xdh-1cDNA, eat-4p::xdh-1cDNA, unc-42p::xdh-1cDNAv]	xdh-1;Ex[eat-4p::xdh-1cDNA, unc-42p::xdh-1cDNAv]	54.5067	72.2441	-17.7374	6.70938	4.66813	5.36639	[**]	-30.0784	-5.39638	-31.9243	-3.55042
	xdh-1;Ex[osm-6p::xdh-1cDNA, ncs-1p::xdh-1cDNA, glr-1p::xdh-1cDNA, unc-8p::xdh-1cDNA, unc-47p::xdh-1cDNA, acr-2p::xdh-1cDNA, eat-4p::xdh-1cDNA, unc-42p::xdh-1cDNAv]	xdh-1;Ex[unc-86p::xdh-1cDNA]	54.5067	12.4864	42.0203	12.7669	4.66813	5.36639	[**]	26.6559	57.3848	24.3577	59.6829
	xdh-1;Ex[osm-6p::xdh-1cDNA, ncs-1p::xdh-1cDNA, glr-1p::xdh-1cDNA, unc-8p::xdh-1cDNA, unc-47p::xdh-1cDNA, acr-2p::xdh-1cDNA, eat-4p::xdh-1cDNA, unc-42p::xdh-1cDNAv]	xdh-1;Ex[eat-4p::xdh-1cDNA]	54.5067	41.3426	13.1641	3.99963	4.66813	5.36639	[ ]	-2.20027	28.5286	-4.49847	30.8268
	xdh-1;Ex[osm-6p::xdh-1cDNA, ncs-1p::xdh-1cDNA, glr-1p::xdh-1cDNA, unc-8p::xdh-1cDNA, unc-47p::xdh-1cDNA, acr-2p::xdh-1cDNA, eat-4p::xdh-1cDNA, unc-42p::xdh-1cDNAv]	xdh-1;Ex[unc-42p::xdh-1cDNA]	54.5067	59.3155	-4.80876	1.46103	4.66813	5.36639	[ ]	-20.1732	10.5557	-22.4714	12.8539
	xdh-1;Ex[eat-4p::xdh-1cDNA, unc-42p::xdh-1cDNAv]	xdh-1;Ex[unc-86p::xdh-1cDNA]	72.2441	12.4864	59.7577	17.5973	4.66813	5.36639	[**]	43.9054	75.61	41.5342	77.9812
	xdh-1;Ex[eat-4p::xdh-1cDNA, unc-42p::xdh-1cDNAv]	xdh-1;Ex[eat-4p::xdh-1cDNA]	72.2441	41.3426	30.9015	9.09978	4.66813	5.36639	[**]	15.0492	46.7538	12.6781	49.125
	xdh-1;Ex[eat-4p::xdh-1cDNA, unc-42p::xdh-1cDNAv]	xdh-1;Ex[unc-42p::xdh-1cDNA]	72.2441	59.3155	12.9286	3.80718	4.66813	5.36639	[ ]	-2.92368	28.7809	-5.29485	31.1521
	xdh-1;Ex[unc-86p::xdh-1cDNA]	xdh-1;Ex[eat-4p::xdh-1cDNA]	12.4864	41.3426	-28.8562	7.35904	4.66813	5.36639	[**]	-47.1609	-10.5515	-49.8988	-7.81355
	xdh-1;Ex[unc-86p::xdh-1cDNA]	xdh-1;Ex[unc-42p::xdh-1cDNA]	12.4864	59.3155	-46.8291	11.9426	4.66813	5.36639	[**]	-65.1337	-28.5244	-67.8717	-25.7865
	xdh-1;Ex[eat-4p::xdh-1cDNA]	xdh-1;Ex[unc-42p::xdh-1cDNA]	41.3426	59.3155	-17.9729	4.58353	4.66813	5.36639	[ ]	-36.2776	0.331753	-39.0155	3.06975

## Sheet: Fig. 2B
	Raw data for Figure 2B (15°C->2°C(48hr))
	Strain	Survival rate (%)	SEM	Total animals	Number of assay (Number of plate)
	Wild-type	92.3327	1.11947	8721	98
	xdh-1(ok3234)	6.429	1.4433	11369	99
	xdh-1;Ex[ocr-4p::xdh-1cDNA]	5.52075	1.06785	895	27
	xdh-1;Ex[ceh-10p::xdh-1cDNA, sra-6p::xdh-1cDNA]	58.4677	5.12356	309	9
	xdh-1;Ex[ocr-4p::xdh-1cDNA, lim-4p::xdh-1cDNA]	4.21511	1.24168	606	18
	xdh-1;Ex[ser-2p::xdh-1cDNA, ocr-4p::xdh-1cDNA, lim-4p::xdh-1cDNA]	3.2249	1.9721	511	6
	xdh-1;Ex[ceh-10p::xdh-1cDNA]	66.4764	7.43662	304	9
	xdh-1;Ex[sra-6p::xdh-1cDNA]	11.279	1.49291	921	27
	xdh-1;Ex[glr-1p::xdh-1cDNA]	15.5208	2.32161	928	27
	xdh-1;Ex[inx-17p::xdh-1cDNA, hlh-34p::xdh-1cDNA]	76.4875	2.26657	606	27
	xdh-1;Ex[inx-17p::xdh-1cDNA]	13.9621	2.2473	1313	39
	xdh-1;Ex[ hlh-34p::xdh-1cDNA]	13.3777	1.6712	1520	45
	xdh-1;Ex[hlh-34p::xdh-1cDNA, ges-1p::xdh-1cDNA]	7.99993	1.76753	615	18
	[ANOVA table]
	Source of variation	Degrees of freedom	Sum of squared deviation	Unbiased estimate of population variance	Variance ratio	p value	Evaluation
	Totality	362	622985
	A	12	577824	48152	373.182	3.63224e-191	[**]
	Error	350	45160.8	129.031
	Tukey test									Confidence level 95%		Confidence level 99%
	Category 1	Category 2	Average of category 1	Average of category 2	Difference	Statistic	5 percentile	1 percentile	Evaluation	Lower limit	Upper limit	Lower limit	Upper limit
	Wild-type	xdh-1(ok3234)	92.7876	6.27394	86.5137	78.5973	4.73312	5.42604	[**]	81.3038	91.7235	80.5411	92.4862
	Wild-type	xdh-1;Ex[ocr-4p::xdh-1cDNA]	92.7876	5.52075	87.2668	50.3995	4.73312	5.42604	[**]	79.0714	95.4622	77.8716	96.662
	Wild-type	xdh-1;Ex[ceh-10p::xdh-1cDNA, sra-6p::xdh-1cDNA]	92.7876	58.4677	34.3199	12.3066	4.73312	5.42604	[**]	21.1205	47.5193	19.1881	49.4517
	Wild-type	xdh-1;Ex[ocr-4p::xdh-1cDNA, lim-4p::xdh-1cDNA]	92.7876	4.21511	88.5725	43.2559	4.73312	5.42604	[**]	78.8808	98.2642	77.4619	99.6831
	Wild-type	xdh-1;Ex[ser-2p::xdh-1cDNA, ocr-4p::xdh-1cDNA, lim-4p::xdh-1cDNA]	92.7876	5.69214	87.0955	39.307	4.73312	5.42604	[**]	76.6079	97.583	75.0726	99.1184
	Wild-type	xdh-1;Ex[ceh-10p::xdh-1cDNA]	92.7876	66.4764	26.3112	9.43483	4.73312	5.42604	[**]	13.1118	39.5106	11.1794	41.443
	Wild-type	xdh-1;Ex[sra-6p::xdh-1cDNA]	92.7876	5.82512	86.9625	31.1835	4.73312	5.42604	[**]	73.7631	100.162	71.8307	102.094
	Wild-type	xdh-1;Ex[glr-1p::xdh-1cDNA]	92.7876	13.6476	79.14	28.3785	4.73312	5.42604	[**]	65.9406	92.3394	64.0082	94.2718
	Wild-type	xdh-1;Ex[inx-17p::xdh-1cDNA, hlh-34p::xdh-1cDNA]	92.7876	76.4875	16.3001	7.96045	4.73312	5.42604	[**]	6.60841	25.9918	5.18955	27.4107
	Wild-type	xdh-1;Ex[inx-17p::xdh-1cDNA]	92.7876	6.10241	86.6852	31.0841	4.73312	5.42604	[**]	73.4858	99.8846	71.5534	101.817
	Wild-type	xdh-1;Ex[ hlh-34p::xdh-1cDNA]	92.7876	5.46757	87.32	31.3117	4.73312	5.42604	[**]	74.1206	100.519	72.1882	102.452
	Wild-type	xdh-1;Ex[hlh-34p::xdh-1cDNA, ges-1p::xdh-1cDNA]	92.7876	7.99993	84.7877	41.4075	4.73312	5.42604	[**]	75.0959	94.4794	73.6771	95.8982
	xdh-1(ok3234)	xdh-1;Ex[ocr-4p::xdh-1cDNA]	6.27394	5.52075	0.75319	0.435406	4.73312	5.42604	[ ]	-7.43443	8.94081	-8.63309	10.1395
	xdh-1(ok3234)	xdh-1;Ex[ceh-10p::xdh-1cDNA, sra-6p::xdh-1cDNA]	6.27394	58.4677	-52.1937	18.7228	4.73312	5.42604	[**]	-65.3883	-38.9992	-67.32	-37.0675
	xdh-1(ok3234)	xdh-1;Ex[ocr-4p::xdh-1cDNA, lim-4p::xdh-1cDNA]	6.27394	4.21511	2.05882	1.00614	4.73312	5.42604	[ ]	-7.62632	11.744	-9.04422	13.1619
	xdh-1(ok3234)	xdh-1;Ex[ser-2p::xdh-1cDNA, ocr-4p::xdh-1cDNA, lim-4p::xdh-1cDNA]	6.27394	5.69214	0.581801	0.262724	4.73312	5.42604	[ ]	-9.89965	11.0633	-11.4341	12.5977
	xdh-1(ok3234)	xdh-1;Ex[ceh-10p::xdh-1cDNA]	6.27394	66.4764	-60.2025	21.5957	4.73312	5.42604	[**]	-73.397	-47.0079	-75.3287	-45.0762
	xdh-1(ok3234)	xdh-1;Ex[sra-6p::xdh-1cDNA]	6.27394	5.82512	0.44882	0.161	4.73312	5.42604	[ ]	-12.7457	13.6434	-14.6774	15.5751
	xdh-1(ok3234)	xdh-1;Ex[glr-1p::xdh-1cDNA]	6.27394	13.6476	-7.37365	2.64505	4.73312	5.42604	[ ]	-20.5682	5.82091	-22.4999	7.75259
	xdh-1(ok3234)	xdh-1;Ex[inx-17p::xdh-1cDNA, hlh-34p::xdh-1cDNA]	6.27394	76.4875	-70.2135	34.3133	4.73312	5.42604	[**]	-79.8987	-60.5284	-81.3166	-59.1105
	xdh-1(ok3234)	xdh-1;Ex[inx-17p::xdh-1cDNA]	6.27394	6.10241	0.171532	0.0615314	4.73312	5.42604	[ ]	-13.023	13.3661	-14.9547	15.2978
	xdh-1(ok3234)	xdh-1;Ex[ hlh-34p::xdh-1cDNA]	6.27394	5.46757	0.806366	0.289257	4.73312	5.42604	[ ]	-12.3882	14.0009	-14.3199	15.9326
	xdh-1(ok3234)	xdh-1;Ex[hlh-34p::xdh-1cDNA, ges-1p::xdh-1cDNA]	6.27394	7.99993	-1.72599	0.843491	4.73312	5.42604	[ ]	-11.4111	7.95915	-12.829	9.37705
	xdh-1;Ex[ocr-4p::xdh-1cDNA]	xdh-1;Ex[ceh-10p::xdh-1cDNA, sra-6p::xdh-1cDNA]	5.52075	58.4677	-52.9469	17.1262	4.73312	5.42604	[**]	-67.5797	-38.3141	-69.7219	-36.1719
	xdh-1;Ex[ocr-4p::xdh-1cDNA]	xdh-1;Ex[ocr-4p::xdh-1cDNA, lim-4p::xdh-1cDNA]	5.52075	4.21511	1.30563	0.534197	4.73312	5.42604	[ ]	-10.2626	12.8739	-11.9562	14.5675
	xdh-1;Ex[ocr-4p::xdh-1cDNA]	xdh-1;Ex[ser-2p::xdh-1cDNA, ocr-4p::xdh-1cDNA, lim-4p::xdh-1cDNA]	5.52075	5.69214	-0.171389	0.0662605	4.73312	5.42604	[ ]	-12.4141	12.0713	-14.2064	13.8636
	xdh-1;Ex[ocr-4p::xdh-1cDNA]	xdh-1;Ex[ceh-10p::xdh-1cDNA]	5.52075	66.4764	-60.9556	19.7167	4.73312	5.42604	[**]	-75.5884	-46.3228	-77.7307	-44.1806
	xdh-1;Ex[ocr-4p::xdh-1cDNA]	xdh-1;Ex[sra-6p::xdh-1cDNA]	5.52075	5.82512	-0.30437	0.0984514	4.73312	5.42604	[ ]	-14.9372	14.3284	-17.0794	16.4707
	xdh-1;Ex[ocr-4p::xdh-1cDNA]	xdh-1;Ex[glr-1p::xdh-1cDNA]	5.52075	13.6476	-8.12684	2.6287	4.73312	5.42604	[ ]	-22.7596	6.50595	-24.9019	8.64819
	xdh-1;Ex[ocr-4p::xdh-1cDNA]	xdh-1;Ex[inx-17p::xdh-1cDNA, hlh-34p::xdh-1cDNA]	5.52075	76.4875	-70.9667	29.0359	4.73312	5.42604	[**]	-82.535	-59.3985	-84.2285	-57.7049
	xdh-1;Ex[ocr-4p::xdh-1cDNA]	xdh-1;Ex[inx-17p::xdh-1cDNA]	5.52075	6.10241	-0.581658	0.188143	4.73312	5.42604	[ ]	-15.2145	14.0511	-17.3567	16.1934
	xdh-1;Ex[ocr-4p::xdh-1cDNA]	xdh-1;Ex[ hlh-34p::xdh-1cDNA]	5.52075	5.46757	0.0531759	0.0172002	4.73312	5.42604	[ ]	-14.5796	14.686	-16.7219	16.8282
	xdh-1;Ex[ocr-4p::xdh-1cDNA]	xdh-1;Ex[hlh-34p::xdh-1cDNA, ges-1p::xdh-1cDNA]	5.52075	7.99993	-2.47918	1.01435	4.73312	5.42604	[ ]	-14.0474	9.08905	-15.741	10.7826
	xdh-1;Ex[ceh-10p::xdh-1cDNA, sra-6p::xdh-1cDNA]	xdh-1;Ex[ocr-4p::xdh-1cDNA, lim-4p::xdh-1cDNA]	58.4677	4.21511	54.2526	16.5449	4.73312	5.42604	[**]	38.7321	69.773	36.46	72.0452
	xdh-1;Ex[ceh-10p::xdh-1cDNA, sra-6p::xdh-1cDNA]	xdh-1;Ex[ser-2p::xdh-1cDNA, ocr-4p::xdh-1cDNA, lim-4p::xdh-1cDNA]	58.4677	5.69214	52.7755	15.5834	4.73312	5.42604	[**]	36.7461	68.805	34.3994	71.1517
	xdh-1;Ex[ceh-10p::xdh-1cDNA, sra-6p::xdh-1cDNA]	xdh-1;Ex[ceh-10p::xdh-1cDNA]	58.4677	66.4764	-8.00872	2.11513	4.73312	5.42604	[ ]	-25.9302	9.91272	-28.5538	12.5364
	xdh-1;Ex[ceh-10p::xdh-1cDNA, sra-6p::xdh-1cDNA]	xdh-1;Ex[sra-6p::xdh-1cDNA]	58.4677	5.82512	52.6426	13.9031	4.73312	5.42604	[**]	34.7211	70.564	32.0974	73.1877
	xdh-1;Ex[ceh-10p::xdh-1cDNA, sra-6p::xdh-1cDNA]	xdh-1;Ex[glr-1p::xdh-1cDNA]	58.4677	13.6476	44.8201	11.8371	4.73312	5.42604	[**]	26.8986	62.7415	24.275	65.3652
	xdh-1;Ex[ceh-10p::xdh-1cDNA, sra-6p::xdh-1cDNA]	xdh-1;Ex[inx-17p::xdh-1cDNA, hlh-34p::xdh-1cDNA]	58.4677	76.4875	-18.0198	5.49533	4.73312	5.42604	[**]	-33.5402	-2.49937	-35.8124	-0.22719
	xdh-1;Ex[ceh-10p::xdh-1cDNA, sra-6p::xdh-1cDNA]	xdh-1;Ex[inx-17p::xdh-1cDNA]	58.4677	6.10241	52.3653	13.8299	4.73312	5.42604	[**]	34.4438	70.2867	31.8201	72.9104
	xdh-1;Ex[ceh-10p::xdh-1cDNA, sra-6p::xdh-1cDNA]	xdh-1;Ex[ hlh-34p::xdh-1cDNA]	58.4677	5.46757	53.0001	13.9975	4.73312	5.42604	[**]	35.0787	70.9215	32.455	73.5452
	xdh-1;Ex[ceh-10p::xdh-1cDNA, sra-6p::xdh-1cDNA]	xdh-1;Ex[hlh-34p::xdh-1cDNA, ges-1p::xdh-1cDNA]	58.4677	7.99993	50.4677	15.3907	4.73312	5.42604	[**]	34.9473	65.9882	32.6751	68.2603
	xdh-1;Ex[ocr-4p::xdh-1cDNA, lim-4p::xdh-1cDNA]	xdh-1;Ex[ser-2p::xdh-1cDNA, ocr-4p::xdh-1cDNA, lim-4p::xdh-1cDNA]	4.21511	5.69214	-1.47702	0.525993	4.73312	5.42604	[ ]	-14.7679	11.8139	-16.7137	13.7597
	xdh-1;Ex[ocr-4p::xdh-1cDNA, lim-4p::xdh-1cDNA]	xdh-1;Ex[ceh-10p::xdh-1cDNA]	4.21511	66.4764	-62.2613	18.9872	4.73312	5.42604	[**]	-77.7817	-46.7409	-80.0539	-44.4687
	xdh-1;Ex[ocr-4p::xdh-1cDNA, lim-4p::xdh-1cDNA]	xdh-1;Ex[sra-6p::xdh-1cDNA]	4.21511	5.82512	-1.61	0.490988	4.73312	5.42604	[ ]	-17.1304	13.9104	-19.4026	16.1826
	xdh-1;Ex[ocr-4p::xdh-1cDNA, lim-4p::xdh-1cDNA]	xdh-1;Ex[glr-1p::xdh-1cDNA]	4.21511	13.6476	-9.43247	2.87653	4.73312	5.42604	[ ]	-24.9529	6.08795	-27.2251	8.36013
	xdh-1;Ex[ocr-4p::xdh-1cDNA, lim-4p::xdh-1cDNA]	xdh-1;Ex[inx-17p::xdh-1cDNA, hlh-34p::xdh-1cDNA]	4.21511	76.4875	-72.2723	26.9936	4.73312	5.42604	[**]	-84.9447	-59.6	-86.7999	-57.7448
	xdh-1;Ex[ocr-4p::xdh-1cDNA, lim-4p::xdh-1cDNA]	xdh-1;Ex[inx-17p::xdh-1cDNA]	4.21511	6.10241	-1.88729	0.57555	4.73312	5.42604	[ ]	-17.4077	13.6331	-19.6799	15.9053
	xdh-1;Ex[ocr-4p::xdh-1cDNA, lim-4p::xdh-1cDNA]	xdh-1;Ex[ hlh-34p::xdh-1cDNA]	4.21511	5.46757	-1.25246	0.38195	4.73312	5.42604	[ ]	-16.7729	14.268	-19.0451	16.5401
	xdh-1;Ex[ocr-4p::xdh-1cDNA, lim-4p::xdh-1cDNA]	xdh-1;Ex[hlh-34p::xdh-1cDNA, ges-1p::xdh-1cDNA]	4.21511	7.99993	-3.78482	1.41363	4.73312	5.42604	[ ]	-16.4572	8.88755	-18.3124	10.7428
	xdh-1;Ex[ser-2p::xdh-1cDNA, ocr-4p::xdh-1cDNA, lim-4p::xdh-1cDNA]	xdh-1;Ex[ceh-10p::xdh-1cDNA]	5.69214	66.4764	-60.7843	17.9482	4.73312	5.42604	[**]	-76.8137	-44.7548	-79.1604	-42.4081
	xdh-1;Ex[ser-2p::xdh-1cDNA, ocr-4p::xdh-1cDNA, lim-4p::xdh-1cDNA]	xdh-1;Ex[sra-6p::xdh-1cDNA]	5.69214	5.82512	-0.132981	0.0392661	4.73312	5.42604	[ ]	-16.1624	15.8964	-18.5091	18.2431
	xdh-1;Ex[ser-2p::xdh-1cDNA, ocr-4p::xdh-1cDNA, lim-4p::xdh-1cDNA]	xdh-1;Ex[glr-1p::xdh-1cDNA]	5.69214	13.6476	-7.95545	2.34906	4.73312	5.42604	[ ]	-23.9849	8.07397	-26.3316	10.4207
	xdh-1;Ex[ser-2p::xdh-1cDNA, ocr-4p::xdh-1cDNA, lim-4p::xdh-1cDNA]	xdh-1;Ex[inx-17p::xdh-1cDNA, hlh-34p::xdh-1cDNA]	5.69214	76.4875	-70.7953	25.2114	4.73312	5.42604	[**]	-84.0862	-57.5044	-86.032	-55.5587
	xdh-1;Ex[ser-2p::xdh-1cDNA, ocr-4p::xdh-1cDNA, lim-4p::xdh-1cDNA]	xdh-1;Ex[inx-17p::xdh-1cDNA]	5.69214	6.10241	-0.410269	0.121143	4.73312	5.42604	[ ]	-16.4397	15.6192	-18.7864	17.9659
	xdh-1;Ex[ser-2p::xdh-1cDNA, ocr-4p::xdh-1cDNA, lim-4p::xdh-1cDNA]	xdh-1;Ex[ hlh-34p::xdh-1cDNA]	5.69214	5.46757	0.224565	0.0663089	4.73312	5.42604	[ ]	-15.8049	16.254	-18.1516	18.6007
	xdh-1;Ex[ser-2p::xdh-1cDNA, ocr-4p::xdh-1cDNA, lim-4p::xdh-1cDNA]	xdh-1;Ex[hlh-34p::xdh-1cDNA, ges-1p::xdh-1cDNA]	5.69214	7.99993	-2.30779	0.821845	4.73312	5.42604	[ ]	-15.5987	10.9831	-17.5445	12.9289
	xdh-1;Ex[ceh-10p::xdh-1cDNA]	xdh-1;Ex[sra-6p::xdh-1cDNA]	66.4764	5.82512	60.6513	16.0182	4.73312	5.42604	[**]	42.7298	78.5727	40.1061	81.1964
	xdh-1;Ex[ceh-10p::xdh-1cDNA]	xdh-1;Ex[glr-1p::xdh-1cDNA]	66.4764	13.6476	52.8288	13.9523	4.73312	5.42604	[**]	34.9074	70.7502	32.2837	73.3739
	xdh-1;Ex[ceh-10p::xdh-1cDNA]	xdh-1;Ex[inx-17p::xdh-1cDNA, hlh-34p::xdh-1cDNA]	66.4764	76.4875	-10.0111	3.05298	4.73312	5.42604	[ ]	-25.5315	5.50935	-27.8037	7.78153
	xdh-1;Ex[ceh-10p::xdh-1cDNA]	xdh-1;Ex[inx-17p::xdh-1cDNA]	66.4764	6.10241	60.374	15.945	4.73312	5.42604	[**]	42.4525	78.2954	39.8289	80.9191
	xdh-1;Ex[ceh-10p::xdh-1cDNA]	xdh-1;Ex[ hlh-34p::xdh-1cDNA]	66.4764	5.46757	61.0088	16.1127	4.73312	5.42604	[**]	43.0874	78.9303	40.4637	81.5539
	xdh-1;Ex[ceh-10p::xdh-1cDNA]	xdh-1;Ex[hlh-34p::xdh-1cDNA, ges-1p::xdh-1cDNA]	66.4764	7.99993	58.4765	17.833	4.73312	5.42604	[**]	42.956	73.9969	40.6839	76.2691
	xdh-1;Ex[sra-6p::xdh-1cDNA]	xdh-1;Ex[glr-1p::xdh-1cDNA]	5.82512	13.6476	-7.82247	2.06594	4.73312	5.42604	[ ]	-25.7439	10.099	-28.3676	12.7227
	xdh-1;Ex[sra-6p::xdh-1cDNA]	xdh-1;Ex[inx-17p::xdh-1cDNA, hlh-34p::xdh-1cDNA]	5.82512	76.4875	-70.6623	21.5492	4.73312	5.42604	[**]	-86.1828	-55.1419	-88.4549	-52.8697
	xdh-1;Ex[sra-6p::xdh-1cDNA]	xdh-1;Ex[inx-17p::xdh-1cDNA]	5.82512	6.10241	-0.277288	0.0732329	4.73312	5.42604	[ ]	-18.1987	17.6441	-20.8224	20.2678
	xdh-1;Ex[sra-6p::xdh-1cDNA]	xdh-1;Ex[ hlh-34p::xdh-1cDNA]	5.82512	5.46757	0.357546	0.0944292	4.73312	5.42604	[ ]	-17.5639	18.279	-20.1876	20.9027
	xdh-1;Ex[sra-6p::xdh-1cDNA]	xdh-1;Ex[hlh-34p::xdh-1cDNA, ges-1p::xdh-1cDNA]	5.82512	7.99993	-2.17481	0.663232	4.73312	5.42604	[ ]	-17.6952	13.3456	-19.9674	15.6178
	xdh-1;Ex[glr-1p::xdh-1cDNA]	xdh-1;Ex[inx-17p::xdh-1cDNA, hlh-34p::xdh-1cDNA]	13.6476	76.4875	-62.8399	19.1637	4.73312	5.42604	[**]	-78.3603	-47.3195	-80.6325	-45.0473
	xdh-1;Ex[glr-1p::xdh-1cDNA]	xdh-1;Ex[inx-17p::xdh-1cDNA]	13.6476	6.10241	7.54518	1.99271	4.73312	5.42604	[ ]	-10.3763	25.4666	-12.9999	28.0903
	xdh-1;Ex[glr-1p::xdh-1cDNA]	xdh-1;Ex[ hlh-34p::xdh-1cDNA]	13.6476	5.46757	8.18001	2.16037	4.73312	5.42604	[ ]	-9.74142	26.1015	-12.3651	28.7251
	xdh-1;Ex[glr-1p::xdh-1cDNA]	xdh-1;Ex[hlh-34p::xdh-1cDNA, ges-1p::xdh-1cDNA]	13.6476	7.99993	5.64766	1.72231	4.73312	5.42604	[ ]	-9.87276	21.1681	-12.1449	23.4403
	xdh-1;Ex[inx-17p::xdh-1cDNA, hlh-34p::xdh-1cDNA]	xdh-1;Ex[inx-17p::xdh-1cDNA]	76.4875	6.10241	70.3851	21.4647	4.73312	5.42604	[**]	54.8646	85.9055	52.5925	88.1777
	xdh-1;Ex[inx-17p::xdh-1cDNA, hlh-34p::xdh-1cDNA]	xdh-1;Ex[ hlh-34p::xdh-1cDNA]	76.4875	5.46757	71.0199	21.6583	4.73312	5.42604	[**]	55.4995	86.5403	53.2273	88.8125
	xdh-1;Ex[inx-17p::xdh-1cDNA, hlh-34p::xdh-1cDNA]	xdh-1;Ex[hlh-34p::xdh-1cDNA, ges-1p::xdh-1cDNA]	76.4875	7.99993	68.4875	25.58	4.73312	5.42604	[**]	55.8152	81.1599	53.9599	83.0151
	xdh-1;Ex[inx-17p::xdh-1cDNA]	xdh-1;Ex[ hlh-34p::xdh-1cDNA]	6.10241	5.46757	0.634834	0.167662	4.73312	5.42604	[ ]	-17.2866	18.5563	-19.9103	21.18
	xdh-1;Ex[inx-17p::xdh-1cDNA]	xdh-1;Ex[hlh-34p::xdh-1cDNA, ges-1p::xdh-1cDNA]	6.10241	7.99993	-1.89753	0.57867	4.73312	5.42604	[ ]	-17.4179	13.6229	-19.6901	15.8951
	xdh-1;Ex[ hlh-34p::xdh-1cDNA]	xdh-1;Ex[hlh-34p::xdh-1cDNA, ges-1p::xdh-1cDNA]	5.46757	7.99993	-2.53236	0.77227	4.73312	5.42604	[ ]	-18.0528	12.9881	-20.325	15.2602

## Sheet: Fig.2C
	Raw data for Figure 2C (15°C->2°C(8hr))
	Strain	Survival rate (%)	SEM	Total animals	Number of assay (Number of plate)
	Wild-type	99.0191	0.366468	622	10
	xdh-1(ok3234)	13.82	3.50459	530	9
	xdh-1(ok3234); Ex[ceh-10p::nCre, inx-17p::LoxP::xdh-1cDNA::LoxP, hlh-34p::LoxP::xdh-1cDNA::LoxP]	68.3432	4.45095	283	9
	[ANOVA table]
	Source of variation	Degrees of freedom	Sum of squared deviation	Unbiased estimate of population variance	Variance ratio	p value	Evaluation
	Totality	27	37279.4
	A	2	34956.6	17478.3	188.118	8.54593e-16	[**]
	Error	25	2322.79	92.9116
	Tukey test									Confidence level 95%		Confidence level 99%
	Category 1	Category 2	Average of category 1	Average of category 2	Difference	Statistic	5 percentile	1 percentile	Evaluation	Lower limit	Upper limit	Lower limit	Upper limit
	Wild-type	xdh-1(ok3234)	99.0191	13.82	85.1991	27.2057	3.5226	4.5268	[**]	74.1675	96.2307	71.0227	99.3755
	Wild-type	xdh-1(ok3234); Ex[ceh-10p::nCre, inx-17p::LoxP::xdh-1cDNA::LoxP, hlh-34p::LoxP::xdh-1cDNA::LoxP]	99.0191	68.3432	30.6759	9.7954	3.5226	4.5268	[**]	19.6443	41.7075	16.4995	44.8524
	xdh-1(ok3234)	xdh-1(ok3234); Ex[ceh-10p::nCre, inx-17p::LoxP::xdh-1cDNA::LoxP, hlh-34p::LoxP::xdh-1cDNA::LoxP]	13.82	68.3432	-54.5232	16.9694	3.5226	4.5268	[**]	-65.8413	-43.205	-69.0679	-39.9785
