# Supplementary material for: The mechanoreceptor DEG‐1 regulates cold tolerance in Caenorhabditis elegans
Source: EMBO Rep. 2020 Feb 3;21(3):e48671. doi: 10.15252/embr.201948671 (PMC7054665; doi:10.15252/embr.201948671)
Supplement: Supplementary file 6 — Source Data for Figure 3 [file EMBR-21-e48671-s004.xlsx]

## Sheet: Fig. 3A
	Raw data for Figure 3A (15°C->2°C(96hr))
	Strain	Survival rate (%)	SEM	Total animals	Number of assay (Number of plates)
	Wild-type	90.082	0.977143	5020	61
	mec-1(e1066)	71.2655	6.38348	769	12
	mec-2(e75)	39.8445	4.95523	951	10
	mec-3(e1338)	64.9928	3.86377	825	12
	mec-4(e1339)	58.6657	4.3713	1093	12
	mec-5(e1340)	54.8675	5.24856	1010	12
	mec-6(e1342)	92.562	1.5038	1755	24
	mec-7(e1343)	48.6328	10.124	881	12
	mec-8(e398)	31.6775	2.64881	746	12
	mec-10(e1515)	91.6347	1.23399	1043	12
	mec-12(e1605)	92.4527	1.18515	1706	23
	mec-14(u55)	76.8169	3.67752	951	12
	mec-15(u75)	20.4386	5.45779	917	12
	mec-17(u265)	89.5918	3.04155	574	10
	mec-18(u228)	85.0261	2.38063	872	12
	deg-1(u38)	14.0187	4.27527	950	12
	del-1(ok150)	88.1698	2.33508	935	12
	let-2(b246)	70.4933	3.4189	701	12
	tab-1(gk858)	78.374	4.51112	701	11
	unc-105(n506)	92.1724	1.31278	994	12
	[ANOVA table]
	Source of variation	Degrees of freedom	Sum of squared deviation	Unbiased estimate of population variance	Variance ratio	p value	Evaluation
	Totality	306	223808
	A	19	172805	9095	51.1782	1.83008e-80	[**]
	Error	287	51003.5	177.712
	[Dunnett’s tests]									Confidence level 95%		Confidence level 99%
	Category 1	Category 2	Average of category 1	Average of category 2	Difference	Statistic	5 percentile	1 percentile	Evaluation	Lower limit	Upper limit	Lower limit	Upper limit
	Wild-type	mec-1(e1066)	90.082	71.2655	18.8165	4.46965	3.0132	3.5004	[**]	6.13139	31.5015	4.08039	33.5525
	Wild-type	mec-2(e75)	90.082	39.8445	50.2374	11.046	3.0132	3.5004	[**]	36.5333	63.9416	34.3175	66.1573
	Wild-type	mec-3(e1338)	90.082	64.9928	25.0891	5.95965	3.0132	3.5004	[**]	12.404	37.7742	10.353	39.8252
	Wild-type	mec-4(e1339)	90.082	58.6657	31.4162	7.46258	3.0132	3.5004	[**]	18.7311	44.1013	16.6801	46.1523
	Wild-type	mec-5(e1340)	90.082	54.8675	35.2144	8.36481	3.0132	3.5004	[**]	22.5294	47.8995	20.4783	49.9505
	Wild-type	mec-6(e1342)	90.082	92.562	-2.48007	0.772088	3.0132	3.5004	[ ]	-12.159	7.19882	-13.7239	8.76377
	Wild-type	mec-7(e1343)	90.082	48.6328	41.4492	9.84581	3.0132	3.5004	[**]	28.7641	54.1343	26.7131	56.1853
	Wild-type	mec-8(e398)	90.082	31.6775	58.4045	13.8734	3.0132	3.5004	[**]	45.7194	71.0895	43.6684	73.1406
	Wild-type	mec-10(e1515)	90.082	91.6347	-1.55276	0.368841	3.0132	3.5004	[ ]	-14.2378	11.1323	-16.2888	13.1833
	Wild-type	mec-12(e1605)	90.082	92.4527	-2.37072	0.726794	3.0132	3.5004	[ ]	-12.1995	7.45802	-13.7886	9.04719
	Wild-type	mec-14(u55)	90.082	76.8169	13.2651	3.15098	3.0132	3.5004	[* ]	0.580025	25.9502	-1.47098	28.0012
	Wild-type	mec-15(u75)	90.082	20.4386	69.6434	16.543	3.0132	3.5004	[**]	56.9583	82.3284	54.9073	84.3794
	Wild-type	mec-17(u265)	90.082	89.5918	0.490129	0.107767	3.0132	3.5004	[ ]	-13.214	14.1943	-15.4298	16.41
	Wild-type	mec-18(u228)	90.082	85.0261	5.0559	1.20097	3.0132	3.5004	[ ]	-7.62917	17.741	-9.68018	19.792
	Wild-type	deg-1(u38)	90.082	14.0187	76.0632	18.068	3.0132	3.5004	[**]	63.3781	88.7483	61.3271	90.7993
	Wild-type	del-1(ok150)	90.082	88.1698	1.91214	0.454207	3.0132	3.5004	[ ]	-10.7729	14.5972	-12.8239	16.6482
	Wild-type	let-2(b246)	90.082	70.4933	19.5887	4.65308	3.0132	3.5004	[**]	6.9036	32.2737	4.85259	34.3247
	Wild-type	tab-1(gk858)	90.082	78.374	11.708	2.68114	3.0132	3.5004	[ ]	-1.45006	24.8661	-3.57755	26.9936
	Wild-type	unc-105(n506)	90.082	92.1724	-2.0904	0.496553	3.0132	3.5004	[ ]	-14.7755	10.5947	-16.8265	12.6457

## Sheet: Fig. 3B
	Raw data for Figure 3B (15°C->2°C(96hr))
	Strain	Survival rate (%)	SEM	Total animals	Number of assay (Number of plates)
	Wild-type	85.0135	2.00204	3472	48
	deg-1(u38)	21.0089	3.18207	2274	39
	degt-1(ok3307)	92.2349	2.05609	682	12
	pezo-1(tm10725)	66.03	5.64384	747	15
	pkd-2(sy606)	91.0382	2.00748	809	12
	trp-4(sy695)	89.8667	3.15934	995	12
	unc-8(e49)	96.3551	1.27487	575	11
	[ANOVA table]
	Source of variation	Degrees of freedom	Sum of squared deviation	Unbiased estimate of population variance	Variance ratio	p value	Evaluation
	Totality	151	162697
	A	6	128796	21466	91.8132	7.12911e-47	[**]
	Error	145	33901.1	233.8
	Tukey test									Confidence level 95%		Confidence level 99%
	Category 1	Category 2	Average of category 1	Average of category 2	Difference	Statistic	5 percentile	1 percentile	Evaluation	Lower limit	Upper limit	Lower limit	Upper limit
	Wild-type	deg-1(u38)	85.0135	21.0089	64.0047	27.8292	4.2412	5.0055	[**]	54.2503	73.7591	52.4924	75.5169
	Wild-type	degt-1(ok3307)	85.0135	92.2349	-7.22134	2.08169	4.2412	5.0055	[ ]	-21.934	7.49131	-24.5853	10.1427
	Wild-type	pezo-1(tm10725)	85.0135	66.03	18.9835	5.97761	4.2412	5.0055	[**]	5.51445	32.4526	3.08721	34.8798
	Wild-type	pkd-2(sy606)	85.0135	91.0382	-6.02463	1.73671	4.2412	5.0055	[ ]	-20.7373	8.68802	-23.3886	11.3394
	Wild-type	trp-4(sy695)	85.0135	89.8667	-4.85314	1.39901	4.2412	5.0055	[ ]	-19.5658	9.85952	-22.2171	12.5109
	Wild-type	unc-8(e49)	85.0135	96.3551	-11.3416	3.15538	4.2412	5.0055	[ ]	-26.586	3.90284	-29.3332	6.65002
	deg-1(u38)	degt-1(ok3307)	21.0089	92.2349	-71.226	19.9558	4.2412	5.0055	[**]	-86.3637	-56.0884	-89.0916	-53.3604
	deg-1(u38)	pezo-1(tm10725)	21.0089	66.03	-45.0211	13.7053	4.2412	5.0055	[**]	-58.9532	-31.0891	-61.4639	-28.5784
	deg-1(u38)	pkd-2(sy606)	21.0089	91.0382	-70.0293	19.6205	4.2412	5.0055	[**]	-85.167	-54.8916	-87.8949	-52.1637
	deg-1(u38)	trp-4(sy695)	21.0089	89.8667	-68.8578	19.2923	4.2412	5.0055	[**]	-83.9955	-53.7202	-86.7234	-50.9922
	deg-1(u38)	unc-8(e49)	21.0089	96.3551	-75.3462	20.4126	4.2412	5.0055	[**]	-91.0012	-59.6913	-93.8224	-56.8701
	degt-1(ok3307)	pezo-1(tm10725)	92.2349	66.03	26.2049	6.2579	4.2412	5.0055	[**]	8.4449	43.9648	5.2444	47.1653
	degt-1(ok3307)	pkd-2(sy606)	92.2349	91.0382	1.19671	0.271117	4.2412	5.0055	[ ]	-17.5239	19.9174	-20.8976	23.291
	degt-1(ok3307)	trp-4(sy695)	92.2349	89.8667	2.3682	0.536521	4.2412	5.0055	[ ]	-16.3524	21.0888	-19.7261	24.4625
	degt-1(ok3307)	unc-8(e49)	92.2349	96.3551	-4.12023	0.91293	4.2412	5.0055	[ ]	-23.2616	15.0212	-26.7111	18.4706
	pezo-1(tm10725)	pkd-2(sy606)	66.03	91.0382	-25.0082	5.97212	4.2412	5.0055	[**]	-42.7681	-7.24819	-45.9686	-4.04769
	pezo-1(tm10725)	trp-4(sy695)	66.03	89.8667	-23.8367	5.69236	4.2412	5.0055	[**]	-41.5966	-6.0767	-44.7971	-2.8762
	pezo-1(tm10725)	unc-8(e49)	66.03	96.3551	-30.3251	7.06561	4.2412	5.0055	[**]	-48.528	-12.1222	-51.8083	-8.84185
	pkd-2(sy606)	trp-4(sy695)	91.0382	89.8667	1.17149	0.265404	4.2412	5.0055	[ ]	-17.5492	19.8921	-20.9228	23.2658
	pkd-2(sy606)	unc-8(e49)	91.0382	96.3551	-5.31694	1.17809	4.2412	5.0055	[ ]	-24.4583	13.8244	-27.9078	17.2739
	trp-4(sy695)	unc-8(e49)	89.8667	96.3551	-6.48844	1.43766	4.2412	5.0055	[ ]	-25.6298	12.653	-29.0793	16.1024

## Sheet: Fig. 3D
	Raw data for Figure 3D (180-191 sec.)
	Strain	Ratio change (%)	SEM	Number of assay
	Wild-type	8.39111	0.149404	11
	deg-1(u38)	3.99081	0.0817928	11
	deg-1(u38);Ex[ASGp::deg-1cDNA]	6.57358	0.115779	11
	snb-1(md247)	8.04073	0.0942596	11
	[ANOVA table]
	Source of variation	Degrees of freedom	Sum of squared deviation	Unbiased estimate of population variance	Variance ratio	p value	Evaluation
	Totality	43	137.682
	A	3	132.038	44.0128	311.974	9.02054e-28	[**]
	Error	40	5.64314	0.141078
	Tukey test									Confidence level 95%		Confidence level 99%
	Category 1	Category 2	Average of category 1	Average of category 2	Difference	Statistic	5 percentile	1 percentile	Evaluation	Lower limit	Upper limit	Lower limit	Upper limit
	Wild-type	deg-1(u38)	8.39111	3.99081	4.4003	38.8551	3.7907	4.6951	[**]	3.97101	4.82959	3.86859	4.93202
	Wild-type	deg-1(u38);Ex[ASGp::deg-1cDNA]	8.39111	6.57358	1.81753	16.049	3.7907	4.6951	[**]	1.38824	2.24682	1.28582	2.34925
	Wild-type	snb-1(md247)	8.39111	8.04073	0.350376	3.09386	3.7907	4.6951	[ ]	-0.0789169	0.779668	-0.181339	0.882091
	deg-1(u38)	deg-1(u38);Ex[ASGp::deg-1cDNA]	3.99081	6.57358	-2.58277	22.8061	3.7907	4.6951	[**]	-3.01206	-2.15348	-3.11448	-2.05105
	deg-1(u38)	snb-1(md247)	3.99081	8.04073	-4.04993	35.7613	3.7907	4.6951	[**]	-4.47922	-3.62063	-4.58164	-3.51821
	deg-1(u38);Ex[ASGp::deg-1cDNA]	snb-1(md247)	6.57358	8.04073	-1.46716	12.9551	3.7907	4.6951	[**]	-1.89645	-1.03786	-1.99887	-0.935441

## Sheet: Fig.3F
	Raw data for Figure 3F (120-131 sec.)
	Strain	Ratio change (%)	SEM	Number of assay
	Wild-type	8.15729	0.318884	11
	xdh-1(ok3234)	-1.62099	0.272066	11
	deg-1(u38)	-0.00771676	0.366378	11
	xdh-1(ok3234);Ex[AINp::xdh-1cDNA]	7.36111	0.245461	11
	deg-1(u38);Ex[ASGp::deg-1cDNA]	7.73397	0.144852	11
	[ANOVA table]
	Source of variation	Degrees of freedom	Sum of squared deviation	Unbiased estimate of population variance	Variance ratio	p value	Evaluation
	Totality	54	1029.21
	A	4	986.18	246.545	286.487	8.48409e-34	[**]
	Error	50	43.029	0.860581
	Tukey test									Confidence level 95%		Confidence level 99%
	Category 1	Category 2	Average of category 1	Average of category 2	Difference	Statistic	5 percentile	1 percentile	Evaluation	Lower limit	Upper limit	Lower limit	Upper limit
	Wild-type	xdh-1(ok3234)	8.15729	-1.62099	9.77828	34.9593	4.002	4.8625	[**]	8.65891	10.8977	8.41822	11.1383
	Wild-type	deg-1(u38)	8.15729	-0.00771676	8.16501	29.1915	4.002	4.8625	[**]	7.04563	9.28438	6.80494	9.52507
	Wild-type	xdh-1(ok3234);Ex[AINp::xdh-1cDNA]	8.15729	7.36111	0.796185	2.84652	4.002	4.8625	[ ]	-0.323193	1.91556	-0.563879	2.15625
	Wild-type	deg-1(u38);Ex[ASGp::deg-1cDNA]	8.15729	7.73397	0.423317	1.51344	4.002	4.8625	[ ]	-0.69606	1.54269	-0.936746	1.78338
	xdh-1(ok3234)	deg-1(u38)	-1.62099	-0.00771676	-1.61328	5.76779	4.002	4.8625	[**]	-2.73265	-0.493898	-2.97334	-0.253212
	xdh-1(ok3234)	xdh-1(ok3234);Ex[AINp::xdh-1cDNA]	-1.62099	7.36111	-8.9821	32.1128	4.002	4.8625	[**]	-10.1015	-7.86272	-10.3422	-7.62203
	xdh-1(ok3234)	deg-1(u38);Ex[ASGp::deg-1cDNA]	-1.62099	7.73397	-9.35497	33.4459	4.002	4.8625	[**]	-10.4743	-8.23559	-10.715	-7.9949
	deg-1(u38)	xdh-1(ok3234);Ex[AINp::xdh-1cDNA]	-0.00771676	7.36111	-7.36882	26.345	4.002	4.8625	[**]	-8.4882	-6.24944	-8.72889	-6.00876
	deg-1(u38)	deg-1(u38);Ex[ASGp::deg-1cDNA]	-0.00771676	7.73397	-7.74169	27.6781	4.002	4.8625	[**]	-8.86107	-6.62231	-9.10175	-6.38163
	xdh-1(ok3234);Ex[AINp::xdh-1cDNA]	deg-1(u38);Ex[ASGp::deg-1cDNA]	7.36111	7.73397	-0.372867	1.33308	4.002	4.8625	[ ]	-1.49224	0.74651	-1.73293	0.987196

## Sheet: Fig.3H
	Raw data for Figure 3H (90-101 sec.)
	Strain	Ratio change (%)	SEM	Number of assay
	Wild-type	3.52805	0.138074	11
	xdh-1(ok3234)	10.8885	0.442158	11
	deg-1(u38)	12.0358	0.560334	11
	xdh-1(ok3234);Ex[AVJp::xdh-1cDNA]	2.48294	0.0786941	11
	deg-1(u38);Ex[ASGp::deg-1cDNA]	5.60168	0.216983	11
	[ANOVA table]
	Source of variation	Degrees of freedom	Sum of squared deviation	Unbiased estimate of population variance	Variance ratio	p value	Evaluation
	Totality	54	887.348
	A	4	823.348	205.837	160.811	6.85307e-28	[**]
	Error	50	63.9999	1.28
	Tukey test									Confidence level 95%		Confidence level 99%
	Category 1	Category 2	Average of category 1	Average of category 2	Difference	Statistic	5 percentile	1 percentile	Evaluation	Lower limit	Upper limit	Lower limit	Upper limit
	Wild-type	xdh-1(ok3234)	3.52805	10.8885	-7.3604	21.5771	4.002	4.8625	[**]	-8.72557	-5.99524	-9.0191	-5.7017
	Wild-type	deg-1(u38)	3.52805	12.0358	-8.50773	24.9405	4.002	4.8625	[**]	-9.87289	-7.14256	-10.1664	-6.84903
	Wild-type	xdh-1(ok3234);Ex[AVJp::xdh-1cDNA]	3.52805	2.48294	1.04511	3.06377	4.002	4.8625	[ ]	-0.32005	2.41028	-0.613585	2.70381
	Wild-type	deg-1(u38);Ex[ASGp::deg-1cDNA]	3.52805	5.60168	-2.07363	6.07887	4.002	4.8625	[**]	-3.43879	-0.708463	-3.73233	-0.414928
	xdh-1(ok3234)	deg-1(u38)	10.8885	12.0358	-1.14733	3.3634	4.002	4.8625	[ ]	-2.51249	0.217839	-2.80603	0.511374
	xdh-1(ok3234)	xdh-1(ok3234);Ex[AVJp::xdh-1cDNA]	10.8885	2.48294	8.40552	24.6409	4.002	4.8625	[**]	7.04035	9.77068	6.74682	10.0642
	xdh-1(ok3234)	deg-1(u38);Ex[ASGp::deg-1cDNA]	10.8885	5.60168	5.28677	15.4982	4.002	4.8625	[**]	3.92161	6.65194	3.62807	6.94547
	deg-1(u38)	xdh-1(ok3234);Ex[AVJp::xdh-1cDNA]	12.0358	2.48294	9.55284	28.0043	4.002	4.8625	[**]	8.18768	10.918	7.89414	11.2115
	deg-1(u38)	deg-1(u38);Ex[ASGp::deg-1cDNA]	12.0358	5.60168	6.4341	18.8616	4.002	4.8625	[**]	5.06893	7.79926	4.7754	8.0928
	xdh-1(ok3234);Ex[AVJp::xdh-1cDNA]	deg-1(u38);Ex[ASGp::deg-1cDNA]	2.48294	5.60168	-3.11874	9.14264	4.002	4.8625	[**]	-4.48391	-1.75358	-4.77744	-1.46004

## Sheet: Fig. 3I
	Raw data for Figure 3I (15°C->2°C(96hr))
	Strain	Survival rate (%)	SEM	Total animals	Number of assay (Number of plate)
	Wild-type	83.2775	3.28819	694	12
	xdh-1(ok3234)	2.35467	0.653705	970	12
	deg-1(u38)	4.8041	1.1232	665	12
	xdh-1(ok3234)IV; deg-1(u38)X	1.5535	0.448301	1435	24
	[ANOVA table]
	Source of variation	Degrees of freedom	Sum of squared deviation	Unbiased estimate of population variance	Variance ratio	p value	Evaluation
	Totality	59	64383.4
	A	3	62622.3	20874.1	663.769	1.02828e-43	[**]
	Error	56	1761.08	31.4479
	Tukey test									Confidence level 95%		Confidence level 99%
	Category 1	Category 2	Average of category 1	Average of category 2	Difference	Statistic	5 percentile	1 percentile	Evaluation	Lower limit	Upper limit	Lower limit	Upper limit
	Wild-type	xdh-1(ok3234)	83.2775	2.35467	80.9229	49.9881	3.7584	4.6343	[**]	74.8386	87.0071	73.4207	88.4251
	Wild-type	deg-1(u38)	83.2775	4.8041	78.4734	48.475	3.7584	4.6343	[**]	72.3892	84.5577	70.9712	85.9756
	Wild-type	xdh-1(ok3234)IV; deg-1(u38)X	83.2775	1.5535	81.724	58.2927	3.7584	4.6343	[**]	76.4549	86.9932	75.2269	88.2211
	xdh-1(ok3234)	deg-1(u38)	2.35467	4.8041	-2.44942	1.51307	3.7584	4.6343	[ ]	-8.53369	3.63484	-9.95163	5.05278
	xdh-1(ok3234)	xdh-1(ok3234)IV; deg-1(u38)X	2.35467	1.5535	0.801174	0.571467	3.7584	4.6343	[ ]	-4.46795	6.0703	-5.69593	7.29828
	deg-1(u38)	xdh-1(ok3234)IV; deg-1(u38)X	4.8041	1.5535	3.2506	2.31861	3.7584	4.6343	[ ]	-2.01853	8.51972	-3.24651	9.7477
