# Supplementary material for: The mechanoreceptor DEG‐1 regulates cold tolerance in Caenorhabditis elegans
Source: EMBO Rep. 2020 Feb 3;21(3):e48671. doi: 10.15252/embr.201948671 (PMC7054665; doi:10.15252/embr.201948671)
Supplement: Supplementary file 7 — Source Data for Figure 4 [file EMBR-21-e48671-s005.xlsx]

## Sheet: Fig. 4B
	Raw data for Figure 4B
	Condition：	Two side
	Formula：	Unpaired t-test（Welch）
	α=0.05
	230-241 sec.
		Wild-type	Wild-type; Ex[ASEp::deg-1cDNA]
	Average	1.7815	32.2883
	Dispersion	1.81461	8.29551
	The number of data	11	11
	Degree of freedom	14
	t	-31.821
	P(T<=t) one side	9.24393e-15
	t border value (one side)	1.76131
	P(T<=t) both sides	1.84879e-14
	t border value (both sides)	2.14479
	Evaluation	[**]

## Sheet: Fig. 4F
	Raw data for Fig.4F
	Condition：	Two side
	Formula：	Unpaired t-test（Welch）
	α=0.05
		Amiloride (+)	Amiloride (-)
	Average	-0.767502	-4.11859
	Dispersion	0.0402773	12.4912
	The number of data	5	7
	Degree of freedom	6
	t	2.50296
	P(T<=t) one side	0.0231712
	t border value (one side)	1.94318
	P(T<=t) both sides	0.0463425
	t border value (both sides)	2.44691
	Evaluation	[*]
